# Supplementary material for: Peat deposits store more carbon than trees in forested peatlands of the boreal biome
Source: Sci Rep. 2021 Jan 29;11:2657. doi: 10.1038/s41598-021-82004-x (PMC7846601; doi:10.1038/s41598-021-82004-x)
Supplement: Supplementary file 2 — Supplementary Dataset. [file 41598_2021_82004_MOESM2_ESM.xlsx]

## Sheet: Cover
Supplementary Information - Dataset
Peat deposits store more carbon than trees in forested peatlands of the boreal biome
Joannie Beaulne1,2,3,*, Michelle Garneau1,2,3,4,*, Gabriel Magnan1,3, and Étienne Boucher1,2,4
1 Geotop Research Center, Université du Québec à Montréal, Montréal, Québec H3C 3P8, Canada
2 Department of Geography, Université du Québec à Montréal, Montréal, Québec H3C 3P8, Canada
3 GRIL-UQAM, Université du Québec à Montréal, Montréal, Québec H3C 3P8, Canada
4 Centre d’études nordiques, Université Laval, Québec, Québec G1V 0A6, Canada
* Emails: joannie.beaulne@gmail.com; garneau.michelle@uqam.ca

## Sheet: Peat C stocks
	CAS0		CAS50		CAS100
Depth	OM content	C content	OM content	C content	OM content	C content
(cm)	(g/cc)	(g/cc)	(g/cc)	(g/cc)	(g/cc)	(g/cc)
0	0.0667	0.03335	0.0743	0.03715	0.0716	0.0358
1	0.0565	0.02825	0.0569	0.02845	0.0659	0.03295
2	0.0577	0.02885	0.0701	0.03505	0.0666	0.0333
3	0.0665	0.03325	0.063	0.0315	0.0748	0.0374
4	0.0647	0.03235	0.0856	0.0428	0.0685	0.03425
5	0.1429	0.0315	0.108	0.054	0.0932	0.0466
6	0.0611	0.03055	0.0808	0.0404	0.0832	0.0416
7	0.0632	0.0316	0.0725	0.03625	0.0707	0.03535
8	0.0748	0.0374	0.0827	0.04135	0.0934	0.0467
9	0.0637	0.03185	0.1116	0.0558	0.0845	0.04225
10	0.0722	0.0361	0.0842	0.0421	0.0942	0.0471
11	0.0909	0.04545	0.0768	0.0384	0.0656	0.0328
12	0.0718	0.0359	0.0818	0.0409	0.0802	0.0401
13	0.0904	0.0452	0.0801	0.04005	0.0947	0.04735
14	0.0826	0.0413	0.0763	0.03815	0.0812	0.0406
15	0.0634	0.0317	0.0865	0.04325	0.0695	0.03475
16	0.0856	0.0428	0.0855	0.04275	0.068	0.034
17	0.1029	0.05145	0.0633	0.03165	0.0939	0.04695
18	0.0928	0.0464	0.091	0.0455	0.0818	0.0409
19	0.0719	0.03595	0.1082	0.0541	0.0752	0.0376
20	0.1408	0.0704	0.1208	0.0604	0.1241	0.06205
21	0.0967	0.04835	0.0986	0.0493	0.1088	0.0544
22	0.1052	0.0526	0.0651	0.03255	0.0895	0.04475
23	0.1531	0.07655	0.1092	0.0546	0.1208	0.0604
24	0.1448	0.0724	0.0816	0.0408	0.0977	0.04885
25	0.1168	0.0584	0.0917	0.04585	0.1273	0.06365
26	0.1459	0.07295	0.0714	0.0357	0.1506	0.0753
27	0.1567	0.07835	0.1602	0.0801	0.1159	0.05795
28	0.1531	0.07655	0.1425	0.07125	0.1381	0.06905
29	0.1217	0.06085	0.1298	0.0649	0.1488	0.0744
30	0.128	0.064	0.1385	0.06925	0.1921	0.09605
31	0.1429	0.07145	0.1579	0.07895	0.2019	0.10095
32	0.2088	0.1044	0.1204	0.0602	0.2144	0.1072
33	0.2043	0.10215	0.1594	0.0797	0.2208	0.1104
34	0.1683	0.08415	0.2047	0.10235	0.192	0.096
35	0.2061	0.10305	0.2154	0.1077	0.2218	0.1109
36	0.203	0.1015	0.1816	0.0908	0.2007	0.10035
37	0.232	0.116	0.2088	0.1044	0.1882	0.0941
38	0.2198	0.1099	0.1816	0.0908	0.1822	0.0911
39			0.1792	0.0896	0.1764	0.0882
40			0.2016	0.1008	0.2529	0.12645
41			0.1736	0.0868	0.1915	0.09575
42			0.2007	0.10035	0.2447	0.12235
43			0.1925	0.09625	0.2569	0.12845
44			0.1682	0.0841	0.2447	0.12235
45			0.1628	0.0814	0.2475	0.12375
46			0.1914	0.0957	0.2082	0.1041
47			0.1911	0.09555	0.2228	0.1114
48			0.1772	0.0886	0.2232	0.1116
49			0.1687	0.08435	0.1758	0.0879
50			0.1824	0.0912	0.2232	0.1116
51			0.1542	0.0771	0.2414	0.1207
52			0.1941	0.09705	0.2399	0.11995
53			0.1925	0.09625	0.1944	0.0972
54			0.2036	0.1018	0.227	0.1135
55			0.1108	0.0554	0.22	0.11
56			0.1127	0.05635	0.1896	0.0948
57			0.0958	0.0479	0.1567	0.07835
58			0.1247	0.06235	0.1062	0.0531
59			0.0912	0.0456	0.128	0.064
60			0.0952	0.0476	0.1428	0.0714
61			0.1545	0.07725	0.1192	0.0596
62			0.1224	0.0612	0.1554	0.0777
63			0.1552	0.0776	0.1466	0.0733
64			0.1554	0.0777	0.1312	0.0656
65			0.1973	0.09865	0.0753	0.03765
66			0.1555	0.07775	0.09	0.045
67			0.1496	0.0748	0.0899	0.04495
68			0.151	0.0755	0.0792	0.0396
69			0.1574	0.0787	0.0709	0.03545
70					0.0835	0.04175
71					0.0942	0.0471
72					0.1006	0.0503
73					0.0982	0.0491
74					0.1128	0.0564
75					0.1097	0.05485
76					0.1234	0.0617
77					0.1337	0.06685
78					0.1181	0.05905
79					0.1059	0.05295
80					0.1136	0.0568
81					0.0924	0.0462
82					0.1363	0.06815
83					0.1359	0.06795
84					0.1288	0.0644
85					0.1298	0.0649
86					0.1086	0.0543
87					0.1382	0.0691
88					0.1131	0.05655
89					0.1252	0.0626
90					0.1351	0.06755
91					0.1416	0.0708
92					0.1104	0.0552
93					0.1604	0.0802
94					0.1353	0.06765
95					0.1385	0.06925

## Sheet: Tree biomass ( 100 m2)
	DHP (cm)
n trees	CAS0	CAS50	CAS100
1	1	2.2	1.2
2	2.1	2.2	1.3
3	2.7	2.4	1.4
4	2.9	3.1	1.5
5	3.6	6.8	1.7
6	9	7.6	2.7
7	9	9.3	3
8	14.2	12	3
9	14.3	13.9	3.3
10	16.2	16.4	3.5
11	16.3	19.8	3.6
12	19.8	2.2	3.8
13	23.5	2.2	4.5
14	1.5	3.5	5.8
15	1.5	5.6	9.2
16	6.6	7	10.5
17	9.8	7.5	12.5
18	12.9	11.4	14.9
19	15.8	12	1
20	18	12.7	1.2
21		13.1	1.3
22		13.2	1.4
23		15.3	2
24		16.3	3.8
25			3.8
26			4.1
27			6.1
28			7.8
29			9.9
30			11
31			11
32			11.6
33			13
34			14.7

## Sheet: Tree ring measurements CAS0
Tree Year	1	2	3	4	5	6	7	8	9	10	11	12	13	14	15	16	17	18	19	20
1839	0	0	0	0	0	0	0	0	0	0	0	0	0	0	0	0.49	0	0	0	0
1840	0	0	0	0	0	0	0	0.37	0	0	0	0	0	0	0.47	0.62	0	0	0	0
1841	0	0	0	0	0	0	0	0.66	0	0	0	0	0	0	0.7	0.66	0	0	0	0.82
1842	0	0.71	0.84	0	0	0	0	0.78	0	0	0	0	0	0	0.76	0.8	0	0	0	0.91
1843	0	0.82	0.96	0	0	0	0	0.68	0	0	0	0	0	0	0.9	0.59	0	0	0	1.05
1844	0	0.87	0.72	0	0	0	0	0.85	0	0	0	0	0	0	1.04	0.58	0	0	0	1.45
1845	0.9	1.02	0.93	0	0	0	0	1.08	0	0	0	0	0	0	1.33	0.55	0	0	0	1.5
1846	0.97	1.05	1.04	0	0.49	0	0.88	0.92	0	0	0	0	0	0	0.82	0.6	0	0	0	1.52
1847	0.88	0.95	0.94	0	0.64	0	0.91	0.99	0	0	0	0	0	0	1.04	0.64	0	0	0	1.42
1848	1.07	1.32	1.02	0	0.84	0	0.86	1.32	0	0	0	0	0	0	1.24	0.82	0	0	0	1.74
1849	0.84	0.94	0.66	0	0.68	0	0.72	0.88	0	0	0	0	0	0	0.8	0.62	0	0	0	1.1
1850	0.8	0.86	0.64	0	0.68	0	0.76	0.76	0	0	0	0	0	0	0.81	0.49	0	0.36	0	1.08
1851	0.85	1.25	0.95	0	0.64	0	0.89	0.99	0	0	0	0	0	0	1.14	0.48	0	0.38	0	1.26
1852	0.75	0.76	0.6	0	0.46	0	0.7	0.75	0	0	0	0	0	0	0.71	0.34	0	0.54	0.68	0.94
1853	0.88	0.92	0.72	0	0.54	0	0.9	0.87	0	0	0.42	0.77	0	0	0.88	0.44	0	0.4	0.74	1.24
1854	0.76	0.86	0.77	0	0.52	0	0.92	0.79	0	0	0.68	0.94	0	0	0.74	0.36	0	0.42	0.6	0.98
1855	0.73	0.81	0.54	0	0.39	0	0.93	0.75	0.64	0	0.72	1	0	0	0.7	0.3	0	0.42	0.47	0.92
1856	0.74	0.76	0.56	0	0.36	0	0.88	0.7	1.06	0	0.76	1	0	0	0.45	0.36	0	0.43	0.54	1.04
1857	0.68	0.66	0.54	0	0.41	0	0.8	0.58	1.06	0	0.77	0.9	0	0	0.4	0.4	0.64	0.4	0.48	0.65
1858	0.51	0.59	0.48	0	0.36	0	0.72	0.48	0.82	0	0.7	1.02	0	0	0.28	0.23	0.68	0.29	0.46	0.48
1859	0.57	0.48	0.47	0.4	0.36	0	0.64	0.43	0.78	0	0.77	1.02	0	0	0.3	0.16	0.62	0.28	0.46	0.4
1860	0.56	0.5	0.63	0.48	0.37	0	0.77	0.54	0.54	0	0.5	0.82	0	0	0.3	0.22	0.54	0.28	0.38	0.36
1861	0.44	0.56	0.56	0.56	0.35	0	0.77	0.46	0.69	0	0.7	1.02	0	0	0.31	0.2	0.6	0.26	0.39	0.36
1862	0.36	0.46	0.48	0.52	0.28	0	0.68	0.44	0.64	0	0.6	0.78	0	0	0.3	0.2	0.68	0.26	0.42	0.38
1863	0.32	0.36	0.39	0.45	0.3	0	0.62	0.32	0.34	0.36	0.33	0.43	0	0	0.28	0.22	0.42	0.2	0.3	0.36
1864	0.34	0.24	0.44	0.6	0.37	0	0.63	0.32	0.47	0.44	0.5	0.82	0	0	0.26	0.26	0.6	0.2	0.42	0.32
1865	0.36	0.31	0.4	0.64	0.28	0	0.7	0.32	0.52	0.42	0.48	0.64	0	0	0.29	0.24	0.64	0.22	0.37	0.38
1866	0.36	0.33	0.4	0.57	0.3	0	0.68	0.36	0.55	0.44	0.53	0.58	0	0	0.3	0.2	0.67	0.29	0.4	0.4
1867	0.36	0.34	0.46	0.54	0.26	0	0.7	0.43	0.6	0.48	0.5	0.71	0	0	0.37	0.23	0.68	0.26	0.4	0.44
1868	0.34	0.2	0.34	0.36	0.24	0	0.52	0.36	0.46	0.32	0.4	0.6	0.3	0	0.31	0.2	0.44	0.24	0.34	0.4
1869	0.32	0.36	0.34	0.44	0.28	0	0.54	0.38	0.51	0.38	0.46	0.66	0.4	0	0.36	0.18	0.72	0.28	0.32	0.48
1870	0.33	0.31	0.28	0.21	0.21	0.48	0.38	0.29	0.36	0.3	0.36	0.45	0.48	0	0.32	0.16	0.43	0.21	0.28	0.28
1871	0.4	0.35	0.44	0.56	0.26	0.36	0.5	0.32	0.43	0.58	0.56	0.58	0.42	0	0.44	0.28	0.62	0.26	0.32	0.33
1872	0.38	0.32	0.36	0.39	0.26	0.45	0.52	0.36	0.37	0.56	0.42	0.52	0.55	0	0.38	0.26	0.48	0.28	0.38	0.36
1873	0.41	0.36	0.46	0.26	0.26	0.67	0.56	0.36	0.4	0.54	0.42	0.52	0.58	0	0.36	0.26	0.43	0.33	0.33	0.36
1874	0.36	0.34	0.38	0.22	0.3	0.53	0.51	0.3	0.36	0.36	0.35	0.5	0.62	0	0.3	0.26	0.56	0.3	0.3	0.29
1875	0.46	0.34	0.48	0.3	0.32	0.86	0.66	0.4	0.48	0.42	0.47	0.55	0.84	0	0.34	0.36	0.71	0.38	0.36	0.33
1876	0.35	0.26	0.43	0.22	0.24	0.78	0.5	0.34	0.42	0.36	0.32	0.38	0.59	0	0.3	0.3	0.58	0.4	0.32	0.28
1877	0.42	0.32	0.43	0.25	0.3	0.81	0.6	0.3	0.58	0.4	0.33	0.38	0.57	0	0.36	0.39	0.58	0.34	0.38	0.32
1878	0.36	0.28	0.47	0.2	0.18	0.96	0.6	0.35	0.42	0.36	0.33	0.38	0.61	0	0.39	0.37	0.5	0.3	0.34	0.44
1879	0.46	0.37	0.5	0.29	0.23	0.56	0.82	0.64	0.52	0.22	0.38	0.45	0.78	0	0.41	0.48	0.57	0.42	0.46	0.62
1880	0.4	0.26	0.52	0.26	0.24	0.5	0.76	0.4	0.39	0.33	0.26	0.28	0.77	0	0.29	0.37	0.56	0.34	0.44	0.39
1881	0.44	0.27	0.47	0.25	0.18	0.5	0.44	0.22	0.42	0.4	0.28	0.28	0.62	0	0.38	0.26	0.56	0.34	0.34	0.37
1882	0.46	0.32	0.52	0.22	0.28	0.6	0.5	0.32	0.46	0.5	0.31	0.34	0.52	0	0.4	0.28	0.56	0.42	0.33	0.5
1883	0.49	0.26	0.48	0.32	0.32	0.66	0.54	0.4	0.43	0.41	0.31	0.38	0.52	0	0.41	0.3	0.58	0.36	0.32	0.44
1884	0.39	0.24	0.5	0.22	0.24	0.44	0.46	0.28	0.38	0.34	0.26	0.3	0.46	0	0.34	0.3	0.38	0.3	0.26	0.48
1885	0.38	0.22	0.52	0.26	0.22	0.4	0.48	0.22	0.37	0.22	0.24	0.34	0.42	0	0.34	0.26	0.32	0.25	0.25	0.5
1886	0.33	0.26	0.56	0.36	0.23	0.33	0.53	0.21	0.31	0.24	0.22	0.28	0.34	0	0.29	0.23	0.38	0.26	0.28	0.49
1887	0.38	0.2	0.46	0.52	0.22	0.37	0.52	0.16	0.37	0.26	0.22	0.24	0.38	0	0.24	0.26	0.36	0.23	0.28	0.38
1888	0.44	0.24	0.54	0.54	0.29	0.38	0.48	0.17	0.44	0.36	0.2	0.22	0.5	0	0.24	0.22	0.39	0.27	0.4	0.41
1889	0.44	0.29	0.61	0.49	0.28	0.41	0.48	0.21	0.42	0.34	0.2	0.24	0.4	0	0.26	0.2	0.46	0.3	0.42	0.42
1890	0.43	0.24	0.64	0.38	0.23	0.34	0.42	0.2	0.6	0.28	0.2	0.22	0.33	0	0.24	0.28	0.38	0.3	0.35	0.46
1891	0.57	0.26	0.73	0.35	0.3	0.38	0.49	0.21	0.57	0.32	0.19	0.22	0.32	0	0.28	0.32	0.36	0.3	0.38	0.38
1892	0.52	0.22	0.87	0.36	0.3	0.34	0.55	0.22	0.55	0.32	0.18	0.22	0.3	0	0.3	0.34	0.34	0.32	0.33	0.36
1893	0.54	0.15	0.66	0.43	0.32	0.34	0.5	0.22	0.51	0.4	0.2	0.2	0.33	0	0.3	0.33	0.38	0.36	0.48	0.37
1894	0.6	0.2	0.82	0.42	0.34	0.4	0.59	0.28	0.56	0.36	0.25	0.21	0.44	0	0.39	0.32	0.52	0.36	0.4	0.48
1895	0.42	0.14	0.72	0.22	0.26	0.17	0.48	0.23	0.34	0.24	0.14	0.1	0.08	0	0.36	0.26	0.32	0.44	0.32	0.34
1896	0.46	0.14	0.72	0.26	0.22	0.19	0.49	0.23	0.4	0.24	0.14	0.1	0.12	0	0.34	0.24	0.4	0.34	0.36	0.34
1897	0.48	0.16	0.9	0.32	0.26	0.22	0.58	0.28	0.46	0.2	0.18	0.15	0.18	0	0.44	0.32	0.36	0.32	0.53	0.46
1898	0.63	0.2	0.96	0.39	0.24	0.3	0.5	0.26	0.48	0.16	0.18	0.1	0.18	0	0.48	0.24	0.46	0.33	0.58	0.52
1899	0.62	0.28	0.92	0.29	0.3	0.26	0.56	0.3	0.48	0.22	0.24	0.08	0.28	0	0.63	0.29	0.58	0.32	0.44	0.48
1900	0.76	0.22	0.92	0.33	0.3	0.26	0.56	0.29	0.47	0.33	0.2	0.16	0.29	0	0.49	0.32	0.54	0.3	0.46	0.45
1901	0.84	0.32	0.91	0.22	0.32	0.28	0.52	0.34	0.4	0.26	0.21	0.15	0.23	0	0.46	0.25	0.44	0.3	0.42	0.38
1902	0.73	0.39	1.09	0.18	0.26	0.24	0.57	0.39	0.38	0.24	0.18	0.16	0.14	0	0.53	0.33	0.38	0.38	0.52	0.48
1903	0.86	0.4	1.18	0.32	0.31	0.34	0.5	0.36	0.5	0.3	0.21	0.16	0.22	0	0.71	0.4	0.5	0.49	0.58	0.44
1904	0.92	0.32	0.82	0.24	0.32	0.32	0.54	0.37	0.45	0.32	0.3	0.15	0.2	0	0.67	0.37	0.53	0.4	0.5	0.48
1905	0.93	0.35	0.84	0.24	0.32	0.36	0.52	0.41	0.33	0.3	0.36	0.18	0.22	0	0.52	0.38	0.54	0.44	0.52	0.44
1906	0.74	0.3	0.84	0.2	0.3	0.26	0.46	0.36	0.3	0.36	0.24	0.13	0.2	0	0.46	0.3	0.46	0.32	0.44	0.36
1907	0.59	0.26	0.65	0.19	0.29	0.41	0.36	0.36	0.32	0.45	0.18	0.12	0.22	0	0.33	0.21	0.3	0.3	0.35	0.3
1908	0.66	0.28	0.72	0.26	0.35	0.38	0.46	0.35	0.41	0.37	0.28	0.14	0.4	0	0.45	0.26	0.52	0.33	0.4	0.38
1909	0.72	0.31	0.88	0.21	0.37	0.32	0.5	0.36	0.34	0.34	0.26	0.14	0.47	0	0.46	0.34	0.53	0.33	0.36	0.36
1910	0.74	0.37	1.1	0.24	0.39	0.32	0.56	0.42	0.4	0.38	0.26	0.18	0.38	0	0.53	0.38	0.42	0.36	0.4	0.48
1911	0.56	0.3	0.92	0.24	0.28	0.28	0.5	0.38	0.34	0.36	0.2	0.18	0.26	0	0.4	0.25	0.32	0.28	0.32	0.41
1912	0.62	0.32	0.78	0.21	0.28	0.35	0.46	0.28	0.34	0.32	0.22	0.21	0.37	0	0.46	0.26	0.36	0.34	0.39	0.44
1913	0.66	0.38	0.72	0.24	0.36	0.4	0.58	0.28	0.32	0.33	0.22	0.23	0.46	0	0.44	0.28	0.46	0.41	0.4	0.42
1914	0.6	0.28	0.6	0.23	0.26	0.28	0.45	0.26	0.26	0.22	0.2	0.18	0.31	0	0.35	0.23	0.32	0.32	0.35	0.28
1915	0.46	0.26	0.56	0.22	0.2	0.28	0.43	0.22	0.2	0.17	0.16	0.16	0.3	0	0.32	0.18	0.24	0.31	0.31	0.22
1916	0.49	0.24	0.6	0.22	0.25	0.27	0.4	0.18	0.27	0.2	0.18	0.16	0.27	0	0.33	0.2	0.29	0.29	0.3	0.18
1917	0.41	0.22	0.52	0.24	0.23	0.24	0.38	0.19	0.25	0.24	0.2	0.16	0.3	0	0.3	0.16	0.24	0.32	0.34	0.14
1918	0.5	0.26	0.54	0.29	0.23	0.32	0.43	0.16	0.28	0.28	0.18	0.22	0.41	0	0.38	0.16	0.36	0.34	0.42	0.16
1919	0.42	0.21	0.42	0.22	0.2	0.32	0.35	0.18	0.24	0.24	0.2	0.17	0.32	0	0.32	0.21	0.32	0.31	0.44	0.22
1920	0.48	0.2	0.54	0.25	0.3	0.3	0.38	0.18	0.24	0.21	0.2	0.16	0.28	0	0.35	0.21	0.28	0.32	0.36	0.13
1921	0.4	0.22	0.45	0.23	0.34	0.34	0.34	0.2	0.24	0.27	0.17	0.15	0.27	0	0.35	0.23	0.22	0.42	0.34	0.12
1922	0.61	0.32	0.7	0.28	0.38	0.5	0.44	0.26	0.26	0.36	0.22	0.2	0.4	0	0.57	0.34	0.37	0.5	0.43	0.22
1923	0.53	0.34	0.54	0.28	0.38	0.49	0.4	0.24	0.22	0.36	0.21	0.21	0.4	0	0.44	0.3	0.36	0.36	0.47	0.22
1924	0.65	0.36	0.56	0.3	0.42	0.5	0.46	0.24	0.2	0.42	0.28	0.26	0.46	0	0.5	0.36	0.38	0.43	0.46	0.27
1925	0.67	0.24	0.47	0.26	0.36	0.43	0.42	0.2	0.16	0.32	0.2	0.2	0.37	0	0.49	0.27	0.32	0.34	0.44	0.22
1926	0.46	0.19	0.39	0.28	0.27	0.42	0.34	0.13	0.18	0.22	0.18	0.16	0.32	0	0.34	0.22	0.3	0.24	0.28	0.16
1927	0.47	0.21	0.42	0.24	0.28	0.4	0.32	0.16	0.16	0.22	0.16	0.16	0.28	0	0.32	0.24	0.26	0.26	0.28	0.18
1928	0.4	0.18	0.46	0.32	0.24	0.38	0.28	0.15	0.17	0.18	0.18	0.16	0.28	0	0.31	0.24	0.25	0.26	0.3	0.18
1929	0.34	0.14	0.36	0.26	0.18	0.32	0.28	0.13	0.14	0.15	0.14	0.13	0.22	0	0.32	0.2	0.19	0.22	0.26	0.16
1930	0.39	0.14	0.39	0.22	0.24	0.42	0.34	0.16	0.18	0.18	0.15	0.14	0.28	0	0.31	0.22	0.23	0.27	0.29	0.19
1931	0.42	0.16	0.42	0.24	0.25	0.44	0.34	0.19	0.2	0.18	0.14	0.14	0.28	0	0.4	0.25	0.22	0.36	0.3	0.19
1932	0.46	0.14	0.42	0.24	0.28	0.52	0.32	0.21	0.24	0.18	0.16	0.18	0.28	0	0.42	0.36	0.22	0.34	0.32	0.16
1933	0.37	0.14	0.32	0.2	0.26	0.44	0.27	0.18	0.2	0.18	0.13	0.14	0.22	0	0.36	0.3	0.23	0.28	0.3	0.17
1934	0.36	0.18	0.36	0.19	0.26	0.44	0.24	0.14	0.19	0.18	0.14	0.16	0.26	0	0.34	0.26	0.2	0.28	0.3	0.14
1935	0.34	0.15	0.32	0.22	0.29	0.44	0.29	0.14	0.24	0.24	0.14	0.14	0.28	0	0.29	0.24	0.23	0.34	0.42	0.14
1936	0.35	0.16	0.33	0.18	0.26	0.42	0.24	0.17	0.22	0.24	0.1	0.16	0.27	0	0.28	0.21	0.22	0.36	0.33	0.14
1937	0.33	0.14	0.36	0.16	0.3	0.46	0.27	0.16	0.22	0.2	0.11	0.16	0.24	0	0.26	0.2	0.28	0.34	0.32	0.2
1938	0.35	0.14	0.36	0.19	0.27	0.41	0.21	0.18	0.2	0.26	0.11	0.14	0.3	0	0.32	0.24	0.24	0.3	0.32	0.19
1939	0.34	0.12	0.25	0.18	0.24	0.43	0.25	0.16	0.19	0.29	0.11	0.14	0.33	0	0.3	0.21	0.28	0.3	0.3	0.22
1940	0.42	0.15	0.26	0.22	0.2	0.5	0.26	0.18	0.22	0.28	0.09	0.16	0.28	0	0.26	0.19	0.34	0.25	0.29	0.2
1941	0.45	0.14	0.42	0.18	0.26	0.54	0.37	0.24	0.24	0.3	0.12	0.18	0.31	0	0.36	0.24	0.39	0.32	0.37	0.26
1942	0.49	0.17	0.36	0.2	0.34	0.58	0.36	0.26	0.23	0.32	0.1	0.2	0.4	0	0.34	0.26	0.36	0.29	0.37	0.23
1943	0.44	0.16	0.32	0.22	0.28	0.54	0.28	0.25	0.24	0.29	0.12	0.18	0.39	0	0.32	0.28	0.36	0.28	0.33	0.23
1944	0.36	0.18	0.28	0.2	0.27	0.53	0.25	0.28	0.22	0.24	0.12	0.15	0.29	0	0.3	0.24	0.28	0.28	0.32	0.24
1945	0.4	0.21	0.32	0.23	0.32	0.49	0.26	0.24	0.28	0.28	0.1	0.16	0.32	0	0.35	0.26	0.22	0.32	0.35	0.28
1946	0.48	0.25	0.4	0.25	0.38	0.55	0.36	0.3	0.3	0.32	0.11	0.2	0.38	0	0.34	0.31	0.28	0.36	0.4	0.29
1947	0.4	0.2	0.3	0.2	0.25	0.5	0.24	0.24	0.28	0.28	0.11	0.16	0.27	0	0.28	0.25	0.21	0.27	0.36	0.22
1948	0.42	0.28	0.24	0.26	0.28	0.5	0.26	0.3	0.28	0.34	0.12	0.2	0.36	0	0.28	0.22	0.24	0.28	0.36	0.23
1949	0.36	0.22	0.3	0.23	0.26	0.42	0.25	0.26	0.28	0.35	0.1	0.14	0.37	0	0.23	0.08	0.2	0.28	0.44	0.25
1950	0.44	0.28	0.29	0.3	0.35	0.44	0.28	0.28	0.28	0.37	0.12	0.16	0.4	0	0.18	0.12	0.25	0.32	0.4	0.24
1951	0.59	0.4	0.4	0.37	0.38	0.62	0.36	0.36	0.4	0.51	0.14	0.24	0.57	0	0.24	0.16	0.33	0.34	0.53	0.34
1952	0.47	0.3	0.26	0.32	0.33	0.56	0.3	0.3	0.36	0.55	0.14	0.26	0.48	0	0.16	0.15	0.21	0.36	0.52	0.3
1953	0.44	0.38	0.3	0.4	0.34	0.55	0.34	0.42	0.44	0.48	0.16	0.26	0.5	0	0.14	0.17	0.27	0.36	0.58	0.3
1954	0.44	0.36	0.24	0.33	0.27	0.49	0.26	0.39	0.44	0.4	0.14	0.29	0.42	0	0.13	0.18	0.23	0.35	0.52	0.22
1955	0.41	0.38	0.28	0.3	0.28	0.4	0.31	0.41	0.37	0.4	0.16	0.26	0.4	0	0.14	0.17	0.24	0.33	0.48	0.23
1956	0.38	0.37	0.18	0.3	0.27	0.34	0.21	0.46	0.44	0.28	0.13	0.22	0.34	0	0.13	0.14	0.17	0.31	0.38	0.28
1957	0.46	0.42	0.26	0.35	0.3	0.45	0.31	0.53	0.45	0.38	0.14	0.26	0.34	0	0.12	0.18	0.22	0.36	0.51	0.26
1958	0.64	0.63	0.36	0.48	0.48	0.58	0.44	0.68	0.61	0.58	0.14	0.34	0.5	0	0.15	0.22	0.28	0.52	0.65	0.4
1959	0.44	0.54	0.27	0.44	0.48	0.46	0.32	0.59	0.56	0.52	0.17	0.26	0.46	0	0.14	0.18	0.26	0.35	0.6	0.26
1960	0.44	0.46	0.14	0.46	0.35	0.32	0.22	0.51	0.72	0.48	0.16	0.24	0.36	0	0.09	0.12	0.16	0.32	0.24	0.3
1961	0.54	0.54	0.33	0.53	0.43	0.42	0.33	0.71	0.66	0.74	0.19	0.29	0.52	0	0.13	0.22	0.3	0.42	0.58	0.51
1962	0.44	0.42	0.2	0.38	0.3	0.33	0.26	0.6	0.56	0.54	0.16	0.32	0.41	0	0.13	0.18	0.2	0.36	0.54	0.32
1963	0.34	0.45	0.19	0.43	0.31	0.31	0.26	0.54	0.4	0.48	0.2	0.22	0.42	0	0.1	0.2	0.24	0.34	0.46	0.32
1964	0.43	0.44	0.22	0.52	0.3	0.3	0.28	0.64	0.48	0.44	0.22	0.3	0.35	0	0.1	0.2	0.19	0.37	0.48	0.26
1965	0.4	0.46	0.23	0.5	0.34	0.31	0.28	0.6	0.54	0.45	0.22	0.31	0.42	0	0.1	0.2	0.28	0.38	0.48	0.32
1966	0.4	0.5	0.27	0.46	0.27	0.35	0.26	0.51	0.48	0.54	0.28	0.33	0.46	0	0.1	0.2	0.34	0.34	0.44	0.36
1967	0.36	0.5	0.19	0.52	0.28	0.36	0.22	0.46	0.48	0.48	0.2	0.3	0.46	0	0.12	0.18	0.24	0.26	0.38	0.26
1968	0.42	0.6	0.3	0.61	0.37	0.36	0.2	0.58	0.61	0.6	0.18	0.4	0.58	0	0.1	0.18	0.28	0.26	0.38	0.32
1969	0.46	0.6	0.3	0.6	0.52	0.34	0.27	0.53	0.63	0.66	0.22	0.41	0.64	0	0.1	0.24	0.28	0.32	0.41	0.31
1970	0.38	0.45	0.16	0.5	0.34	0.32	0.28	0.51	0.58	0.52	0.16	0.34	0.5	0.25	0.09	0.17	0.22	0.25	0.36	0.3
1971	0.48	0.56	0.22	0.63	0.54	0.32	0.29	0.6	0.68	0.73	0.25	0.51	0.63	0.32	0.1	0.26	0.22	0.3	0.45	0.43
1972	0.4	0.4	0.2	0.52	0.5	0.3	0.26	0.52	0.63	0.68	0.24	0.52	0.56	0.38	0.11	0.18	0.18	0.27	0.4	0.43
1973	0.43	0.36	0.18	0.6	0.4	0.3	0.28	0.5	0.5	0.57	0.22	0.5	0.56	0.44	0.09	0.16	0.2	0.22	0.44	0.43
1974	0.28	0.26	0	0.3	0.32	0.17	0.17	0.44	0.36	0.36	0.16	0.29	0.46	0.47	0.06	0.14	0.11	0.12	0.3	0.28
1975	0.29	0.24	0	0.4	0.33	0.2	0.16	0.36	0.49	0.48	0.14	0.32	0.5	0.5	0.06	0.12	0.16	0.13	0.3	0.26
1976	0.31	0.28	0	0.38	0.32	0.16	0.16	0.4	0.36	0.46	0.15	0.36	0.48	0.55	0.09	0.12	0.14	0.13	0.24	0.25
1977	0.24	0.28	0	0.47	0.28	0.16	0.15	0.41	0.42	0.28	0.12	0.35	0.58	0.58	0.06	0.1	0.12	0.12	0.19	0.3
1978	0.26	0.32	0	0.43	0.4	0.14	0.12	0.36	0.4	0.28	0.13	0.24	0.41	0.5	0.1	0.1	0.14	0.14	0.23	0.27
1979	0.34	0.42	0	0.53	0.41	0.18	0.15	0.42	0.5	0.38	0.12	0.34	0.51	0.67	0.1	0.13	0.2	0.12	0.26	0.33
1980	0.36	0.44	0	0.58	0.44	0.22	0.19	0.46	0.54	0.48	0.12	0.46	0.6	0.84	0.17	0.12	0.2	0.08	0.26	0.34
1981	0.29	0.38	0	0.6	0.47	0.24	0.16	0.52	0.5	0.4	0.17	0.42	0.55	0.62	0.14	0.14	0.17	0.1	0.22	0.28
1982	0.2	0.32	0	0.56	0.49	0.18	0.12	0.43	0.44	0.32	0.13	0.4	0.6	0.69	0.12	0.15	0.1	0.1	0.2	0.33
1983	0.27	0.26	0	0.6	0.49	0.18	0.14	0.39	0.44	0.46	0.16	0.28	0.54	0.62	0.15	0.18	0.14	0.1	0.22	0.25
1984	0.3	0.24	0	0.6	0.58	0.19	0.16	0.4	0.48	0.54	0.14	0.29	0.58	0.58	0.18	0.16	0.12	0.12	0.24	0.28
1985	0.33	0.32	0	0.76	0.66	0.26	0.2	0.5	0.62	0.54	0.2	0.36	0.68	0.63	0.18	0.14	0.16	0.14	0.29	0.4
1986	0.24	0.24	0	0.62	0.35	0.27	0.16	0.42	0.58	0.36	0.19	0.33	0.64	0.42	0.22	0.13	0.15	0.11	0.18	0.22
1987	0.14	0.18	0	0.52	0.29	0.37	0.12	0.4	0.48	0.25	0.19	0.34	0.64	0.4	0.25	0.16	0.16	0.1	0.06	0.16
1988	0.14	0.22	0	0.74	0.46	0.35	0.11	0.31	0.53	0.24	0.28	0.36	0.68	0.48	0.25	0.18	0.16	0.1	0.04	0.18
1989	0.14	0.2	0	0.4	0.35	0.2	0.08	0.3	0.38	0.18	0.18	0.22	0.47	0.46	0.2	0.12	0.1	0.07	0.04	0.14
1990	0.15	0.33	0	0.56	0.35	0.38	0.1	0.34	0.46	0.18	0.18	0.2	0.58	0.7	0.21	0.1	0.12	0.1	0.06	0.18
1991	0.22	0.4	0	0.54	0.48	0.54	0.16	0.38	0.46	0.26	0.3	0.26	0.68	0.78	0.29	0.17	0.14	0.11	0.1	0.23
1992	0.24	0.37	0	0.57	0.42	0.52	0.17	0.36	0.37	0.28	0.34	0.37	0.75	0.8	0.25	0.14	0.14	0.14	0.12	0.3
1993	0.22	0.42	0	0.74	0.52	0.64	0.19	0.34	0.43	0.42	0.38	0.37	0.89	0.92	0.21	0.14	0.18	0.16	0.14	0.34
1994	0.18	0.3	0	0.64	0.37	0.44	0.16	0.24	0.32	0.4	0.36	0.34	0.7	0.64	0.15	0.12	0.16	0.14	0.14	0.21
1995	0.22	0.44	0	0.72	0.42	0.44	0.16	0.24	0.32	0.43	0.33	0.32	0.7	0.66	0.16	0.13	0.18	0.16	0.14	0.22
1996	0.16	0.28	0	0.67	0.37	0.3	0.16	0.19	0.32	0.36	0.3	0.36	0.57	0.69	0.14	0.13	0.12	0.15	0.12	0.27
1997	0.24	0.4	0	0.78	0.5	0.37	0.19	0.27	0.36	0.4	0.42	0.38	0.64	0.9	0.21	0.19	0.16	0.23	0.18	0.25
1998	0.26	0.56	0	0.69	0.58	0.44	0.18	0.32	0.3	0.46	0.38	0.54	0.69	0.93	0.18	0.15	0.19	0.2	0.14	0.26
1999	0.32	0.8	0	0.81	0.66	0.46	0.27	0.38	0.32	0.69	0.54	0.6	0.86	0.82	0.21	0.22	0.23	0.27	0.22	0.36
2000	0.31	0.82	0	1	0.7	0.42	0.29	0.45	0.38	0.74	0.52	0.62	1.02	1.19	0.26	0.26	0.23	0.35	0.2	0.48
2001	0.26	0.84	0	1	0.62	0.46	0.4	0.44	0.35	0.92	0.54	0.47	0.94	1.14	0.27	0.36	0.24	0.36	0.25	0.48
2002	0.26	0.57	0	1.02	0.72	0.48	0.32	0.33	0.3	0.94	0.44	0.46	0.88	1.35	0.33	0.3	0.19	0.39	0.26	0.36
2003	0.2	0.44	0	0.76	0.65	0.39	0.22	0.26	0.26	0.7	0.41	0.33	0.84	1.12	0.24	0.31	0.16	0.34	0.16	0.13
2004	0.35	0.5	0	0.86	0.68	0.58	0.26	0.28	0.28	0.71	0.34	0.42	0.91	1.17	0.28	0.39	0.2	0.39	0.28	0.27
2005	0.32	0.52	0	0.62	0.62	0.47	0.34	0.29	0.3	0.94	0.4	0.34	0.81	0.98	0.27	0.42	0.24	0.4	0.3	0.38
2006	0.28	0.33	0	0.59	0.7	0.35	0.28	0.21	0.27	0.8	0.44	0.39	0.76	1.06	0.38	0.39	0.18	0.38	0.2	0.3
2007	0.28	0.38	0	0.58	0.62	0.28	0.33	0.3	0.4	0.68	0.43	0.4	0.68	1.14	0.33	0.42	0.2	0.38	0.18	0.25
2008	0.28	0.38	0	0.86	0.59	0.3	0.31	0.22	0.34	0.56	0.44	0.48	0.61	1.06	0.3	0.32	0.22	0.36	0.21	0.3
2009	0.2	0.24	0	0.52	0.36	0.25	0.2	0.16	0.28	0.36	0.28	0.2	0.42	0.76	0.32	0.25	0.2	0.24	0.16	0.22
2010	0.26	0.3	0	0.72	0.54	0.3	0.24	0.16	0.33	0.36	0.34	0.26	0.42	0.9	0.26	0.29	0.2	0.23	0.15	0.24
2011	0.34	0.34	0	0.64	0.68	0.3	0.25	0.18	0.3	0.52	0.34	0.28	0.32	1.08	0.33	0.34	0.2	0.26	0.18	0.28
2012	0.29	0.38	0	0.96	0.64	0.3	0.3	0.2	0.3	0.63	0.24	0.34	0.3	0.95	0.37	0.28	0.37	0.3	0.18	0.2
2013	0.25	0.34	0	0.66	0.61	0.18	0.26	0.14	0.32	0.57	0.27	0.26	0.26	0.89	0.33	0.33	0.24	0.24	0.18	0.15
2014	0.37	0.29	0	0.64	0.47	0.19	0.27	0.11	0.24	0.68	0.18	0.24	0.22	1.06	0.33	0.32	0.19	0.24	0.13	0.18
2015	0.36	0.3	0	0.62	0.56	0.26	0.31	0.2	0.32	0.78	0.44	0.26	0.38	1.19	0.37	0.29	0.27	0.28	0.16	0.21
2016	0.36	0.26	0	0.84	0.48	0.26	0.33	0.16	0.34	0.94	0.44	0.24	0.38	1.32	0.33	0.35	0.27	0.25	0.18	0.16
2017	0.27	0.2	0	0.9	0.4	0.23	0.32	0.14	0.32	0.95	0.6	0.22	0.36	1.36	0.37	0.4	0.26	0.35	0.18	0.14
2018	0.3	0.2	0	0.6	0.24	0.22	0.25	0.09	0.34	0.85	0.6	0.24	0.32	1.04	0.39	0.31	0.25	0.29	0.16	0.14

## Sheet: Tree ring measurements CAS50
Tree Year	1	2	3	4	5	6	7	8	9	10	11	12	13	14	15	16	17	18	19	20
1839	0	0	0	0	0	0	0.26	0	0	0	0	0	0	0	0	0	0	0	0	0
1840	0	0	0	0	0	0	0.68	0	0	0	0	0	0	0	0	0	0	0	0	0
1841	0	0	0	0	0	0	0.6	0.94	0	0	0	0	0	0	0	0	0	0	0	0
1842	0	0	0	0	0	0	0.58	0.64	0	0	0	0	0	0	0	0	0	0	0	0
1843	0	0	0	0	0	0	0.73	0.78	0.74	0	0	0	0	0	0	0	0	0	0	0
1844	0	0	0	0	0	0	0.62	0.92	1	0	0	0	0	0	0	0	0	0	0	0
1845	0	0	0	0	0	0	0.63	1	1.21	0	0	0	0	0	0	0	0	0	0	0
1846	0	0	0	0	0	0	0.46	0.81	1.04	0	0	0	0	0	0	0	0	0	0	0
1847	0	0	0	0	0	0	0.38	0.64	1.12	0.82	0	0	0	0	0	0.71	0	0	0	0
1848	0	0	0	0	0	0	0.6	0.84	1.27	1.08	0	0	0	0	0	1.28	0	0	0	0
1849	0	0	0	0	0	0	0.52	0.6	0.9	0.76	0	0	0.46	0	0	0.94	0	0	0	0
1850	0	0	0	0	0	0	0.5	0.62	0.73	0.88	0	0	0.66	0	0	0.82	0	0	0.34	0
1851	0	0	0	0	0	0	0.56	0.74	0.75	0.96	0	0	0.76	0	0	0.88	0	0	0.68	0
1852	0	0	0	0	0	0	0.52	0.62	0.61	0.78	0	0	0.76	0	0	0.72	0	0	0.73	0
1853	0	0	0	0	0	0	0.66	0.69	0.84	0.89	0	0	0.78	0	0	0.77	0	0	0.8	0
1854	0	0	0	0	0	0.62	0.7	0.69	0.68	0.86	0	0	0.87	0	0	0.68	0	0	0.71	0
1855	0	0	0	0	0	0.62	0.62	0.62	0.71	0.96	0.39	0	0.78	0	0	0.42	0	0.47	0.73	0
1856	0	0	0	0	0	0.77	0.56	0.62	0.82	0.98	0.62	0	0.8	0	0	0.48	0	0.58	0.81	0
1857	0	0.58	0	0	0	0.6	0.62	0.68	0.74	0.9	0.48	0	0.71	0	0	0.52	0	0.64	0.71	0
1858	0	0.6	0.46	0	0.56	0.65	0.56	0.7	0.69	0.8	0.55	0	0.6	0	0	0.41	0	0.66	0.68	0
1859	0	0.52	0.66	0	0.66	0.58	0.59	0.47	0.58	0.7	0.52	0	0.58	0	0	0.45	0	0.6	0.74	0
1860	0	0.53	0.54	0	0.61	0.41	0.65	0.52	0.6	0.74	0.37	0	0.58	0	0	0.49	0	0.57	0.44	0
1861	0	0.56	0.62	0	0.7	0.48	0.5	0.48	0.62	0.52	0.44	0	0.56	0	0	0.46	0	0.65	0.54	0
1862	0	0.62	0.53	0	0.71	0.49	0.44	0.46	0.55	0.48	0.4	0	0.44	0	0.28	0.37	0	0.58	0.58	0
1863	0	0.36	0.33	0	0.42	0.34	0.37	0.4	0.48	0.44	0.3	0	0.28	0	0.25	0.3	0	0.32	0.3	0
1864	0	0.6	0.5	0	0.56	0.45	0.42	0.38	0.4	0.56	0.34	0	0.48	0	0.2	0.42	0	0.47	0.42	0
1865	0	0.5	0.52	0	0.59	0.34	0.46	0.43	0.44	0.57	0.3	0	0.48	0	0.26	0.46	0	0.41	0.4	0
1866	0	0.54	0.48	0	0.66	0.36	0.45	0.4	0.38	0.56	0.32	0	0.46	0	0.27	0.42	0	0.49	0.41	0
1867	0	0.52	0.41	0	0.52	0.41	0.48	0.48	0.4	0.56	0.3	0	0.5	0	0.25	0.37	0	0.53	0.36	0
1868	0	0.44	0.26	0	0.44	0.26	0.32	0.38	0.34	0.47	0.29	0	0.32	0	0.24	0.25	0	0.38	0.23	0
1869	0	0.62	0.36	0	0.54	0.28	0.31	0.4	0.38	0.52	0.32	0	0.36	0	0.27	0.38	0	0.48	0.32	0
1870	0	0.49	0.2	0	0.46	0.22	0.3	0.32	0.3	0.48	0.18	0	0.32	0	0.18	0.28	0	0.34	0.28	0
1871	0	0.64	0.34	0	0.54	0.21	0.4	0.34	0.4	0.46	0.26	0	0.34	0	0.18	0.4	0	0.4	0.33	0
1872	0	0.52	0.34	0	0.52	0.2	0.42	0.42	0.4	0.4	0.23	0	0.4	0	0.24	0.42	0	0.31	0.26	0
1873	0	0.48	0.34	0	0.48	0.22	0.44	0.4	0.38	0.46	0.26	0	0.28	0	0.22	0.38	0	0.32	0.28	0.24
1874	0.46	0.6	0.38	0	0.58	0.26	0.4	0.4	0.36	0.49	0.32	0	0.23	0	0.22	0.34	0	0.27	0.24	0.4
1875	0.42	0.8	0.56	0	0.66	0.3	0.6	0.41	0.44	0.67	0.46	0	0.32	0	0.25	0.46	0	0.4	0.28	0.52
1876	0.32	0.71	0.4	0	0.74	0.24	0.43	0.36	0.41	0.54	0.31	0	0.26	0	0.16	0.44	0	0.3	0.3	0.44
1877	0.52	0.72	0.44	0	0.65	0.29	0.48	0.37	0.41	0.58	0.32	0	0.24	0	0.22	0.49	0	0.36	0.27	0.52
1878	0.67	0.58	0.4	0	0.54	0.26	0.52	0.34	0.49	0.54	0.31	0	0.2	0	0.17	0.34	0	0.27	0.24	0.57
1879	0.38	0.68	0.57	0	0.72	0.34	0.68	0.42	0.6	0.58	0.3	0	0.3	0	0.29	0.52	0	0.43	0.37	0.42
1880	0.53	0.57	0.58	0	0.94	0.46	0.5	0.34	0.38	0.54	0.4	0	0.22	0.4	0.16	0.52	0	0.36	0.28	0.5
1881	0.46	0.43	0.38	0	0.5	0.2	0.41	0.2	0.36	0.56	0.32	0	0.2	0.44	0.16	0.36	0	0.43	0.24	0.49
1882	0.54	0.43	0.46	0	0.56	0.23	0.44	0.3	0.38	0.58	0.32	0	0.24	0.31	0.16	0.34	0	0.4	0.21	0.58
1883	0.52	0.46	0.54	0	0.6	0.32	0.44	0.24	0.4	0.52	0.3	0	0.26	0.32	0.16	0.3	0	0.48	0.24	0.5
1884	0.34	0.42	0.42	0	0.48	0.19	0.38	0.21	0.33	0.37	0.23	0	0.18	0.22	0.18	0.18	0	0.28	0.18	0.35
1885	0.41	0.5	0.42	0	0.56	0.2	0.34	0.19	0.35	0.38	0.28	0	0.16	0.27	0.16	0.14	0	0.24	0.14	0.32
1886	0.32	0.45	0.44	0	0.6	0.24	0.33	0.16	0.29	0.36	0.25	0	0.18	0.33	0.16	0.12	0	0.18	0.12	0.34
1887	0.36	0.48	0.38	0.3	0.5	0.28	0.35	0.24	0.24	0.36	0.26	0	0.22	0.38	0.12	0.16	0	0.16	0.14	0.38
1888	0.48	0.6	0.42	0.32	0.49	0.32	0.36	0.21	0.22	0.42	0.36	0	0.24	0.42	0.2	0.2	0	0.26	0.16	0.48
1889	0.43	0.62	0.43	0.36	0.45	0.36	0.39	0.22	0.26	0.41	0.32	0	0.27	0.39	0.16	0.23	0	0.36	0.19	0.46
1890	0.49	0.58	0.38	0.37	0.53	0.32	0.38	0.18	0.24	0.32	0.27	0	0.26	0.34	0.16	0.24	0	0.3	0.15	0.4
1891	0.4	0.59	0.42	0.42	0.58	0.37	0.44	0.18	0.28	0.33	0.23	0	0.25	0.42	0.2	0.26	0	0.33	0.19	0.35
1892	0.36	0.56	0.37	0.56	0.52	0.34	0.44	0.2	0.25	0.3	0.24	0	0.22	0.4	0.2	0.28	0	0.32	0.2	0.38
1893	0.4	0.5	0.35	0.62	0.72	0.35	0.53	0.21	0.29	0.32	0.33	0	0.25	0.56	0.16	0.24	0	0.29	0.18	0.54
1894	0.38	0.51	0.41	0.68	0.68	0.34	0.48	0.28	0.3	0.34	0.38	0	0.28	0.48	0.22	0.28	0	0.29	0.23	0.5
1895	0.24	0.4	0.24	0.38	0.54	0.22	0.32	0.21	0.28	0.34	0.2	0	0.25	0.39	0.08	0.17	0	0.1	0.12	0.36
1896	0.28	0.39	0.3	0.56	0.55	0.24	0.26	0.22	0.28	0.36	0.24	0	0.28	0.38	0.12	0.16	0	0.06	0.13	0.47
1897	0.23	0.48	0.39	0.54	0.52	0.32	0.31	0.28	0.32	0.38	0.3	0	0.3	0.5	0.12	0.26	0	0.08	0.16	0.44
1898	0.42	0.36	0.46	0.5	0.74	0.24	0.34	0.25	0.25	0.35	0.22	0.35	0.3	0.43	0.2	0.2	0	0.08	0.23	0.52
1899	0.4	0.41	0.54	0.46	0.64	0.32	0.36	0.3	0.31	0.4	0.2	0.35	0.26	0.36	0.17	0.22	0	0.08	0.26	0.53
1900	0.46	0.52	0.4	0.36	0.52	0.28	0.37	0.29	0.32	0.36	0.18	0.32	0.25	0.37	0.17	0.18	0	0.08	0.22	0.48
1901	0.38	0.46	0.4	0.34	0.56	0.3	0.36	0.26	0.3	0.39	0.18	0.46	0.29	0.32	0.16	0.22	0	0.08	0.23	0.39
1902	0.25	0.52	0.35	0.4	0.6	0.34	0.39	0.24	0.32	0.46	0.16	0.43	0.26	0.49	0.14	0.14	0	0.06	0.24	0.36
1903	0.22	0.58	0.45	0.39	0.64	0.4	0.42	0.28	0.36	0.5	0.26	0.39	0.38	0.4	0.22	0.26	0	0.1	0.23	0.34
1904	0.26	0.57	0.44	0.25	0.64	0.35	0.44	0.24	0.38	0.48	0.17	0.24	0.3	0.26	0.17	0.28	0	0.13	0.22	0.26
1905	0.28	0.64	0.49	0.29	0.66	0.35	0.49	0.24	0.39	0.44	0.16	0.27	0.36	0.26	0.15	0.32	0	0.15	0.24	0.26
1906	0.18	0.47	0.36	0.23	0.52	0.22	0.36	0.23	0.4	0.41	0.16	0.28	0.28	0.19	0.12	0.23	0	0.1	0.2	0.23
1907	0.28	0.36	0.31	0.38	0.4	0.28	0.36	0.21	0.3	0.36	0.2	0.31	0.28	0.22	0.14	0.2	0	0.1	0.16	0.22
1908	0.3	0.51	0.5	0.42	0.56	0.41	0.48	0.24	0.39	0.46	0.24	0.34	0.36	0.26	0.22	0.24	0	0.13	0.22	0.33
1909	0.24	0.53	0.5	0.4	0.57	0.36	0.54	0.26	0.36	0.4	0.27	0.4	0.38	0.21	0.22	0.27	0	0.14	0.24	0.29
1910	0.26	0.56	0.45	0.44	0.62	0.35	0.6	0.26	0.38	0.38	0.24	0.38	0.36	0.22	0.22	0.26	0	0.11	0.26	0.3
1911	0.22	0.5	0.36	0.34	0.56	0.38	0.46	0.24	0.3	0.36	0.21	0.26	0.3	0.26	0.18	0.28	0	0.09	0.26	0.28
1912	0.26	0.44	0.34	0.4	0.56	0.32	0.48	0.26	0.33	0.34	0.22	0.4	0.3	0.2	0.23	0.26	0	0.12	0.26	0.26
1913	0.22	0.42	0.32	0.3	0.62	0.3	0.56	0.3	0.36	0.34	0.2	0.24	0.26	0.26	0.18	0.28	0	0.13	0.26	0.28
1914	0.19	0.38	0.24	0.25	0.47	0.25	0.46	0.25	0.33	0.3	0.17	0.26	0.26	0.22	0.14	0.23	0	0.1	0.2	0.2
1915	0.17	0.36	0.17	0.3	0.38	0.23	0.39	0.24	0.26	0.25	0.14	0.26	0.21	0.19	0.15	0.16	0	0.09	0.16	0.16
1916	0.18	0.38	0.18	0.36	0.48	0.22	0.4	0.24	0.26	0.25	0.14	0.32	0.18	0.17	0.16	0.14	0	0.09	0.2	0.18
1917	0.22	0.38	0.2	0.4	0.5	0.22	0.38	0.21	0.24	0.26	0.16	0.34	0.18	0.16	0.14	0.14	0	0.09	0.2	0.24
1918	0.29	0.4	0.27	0.36	0.48	0.28	0.42	0.26	0.32	0.28	0.19	0.32	0.2	0.2	0.15	0.15	0	0.1	0.24	0.23
1919	0.26	0.36	0.22	0.26	0.44	0.24	0.36	0.24	0.3	0.26	0.14	0.24	0.2	0.12	0.13	0.16	0	0.09	0.22	0.2
1920	0.22	0.36	0.24	0.32	0.5	0.23	0.31	0.23	0.31	0.24	0.18	0.3	0.16	0.11	0.16	0.12	0	0.1	0.22	0.22
1921	0.23	0.3	0.21	0.36	0.44	0.23	0.32	0.2	0.28	0.24	0.14	0.18	0.18	0.14	0.16	0.14	0	0.11	0.24	0.23
1922	0.28	0.34	0.24	0.34	0.53	0.29	0.38	0.22	0.36	0.29	0.18	0.24	0.24	0.14	0.18	0.16	0.2	0.1	0.3	0.24
1923	0.25	0.3	0.25	0.34	0.5	0.24	0.34	0.22	0.36	0.24	0.18	0.24	0.24	0.13	0.2	0.18	0.12	0.12	0.3	0.26
1924	0.32	0.36	0.29	0.32	0.6	0.26	0.4	0.26	0.4	0.24	0.19	0.26	0.28	0.14	0.2	0.2	0.22	0.12	0.32	0.25
1925	0.32	0.29	0.24	0.34	0.47	0.28	0.3	0.21	0.32	0.18	0.18	0.26	0.22	0.12	0.14	0.14	0.19	0.1	0.23	0.18
1926	0.24	0.26	0.16	0.32	0.39	0.24	0.24	0.18	0.28	0.19	0.15	0.26	0.19	0.1	0.15	0.12	0.2	0.08	0.18	0.19
1927	0.19	0.24	0.18	0.25	0.4	0.22	0.26	0.18	0.28	0.18	0.12	0.23	0.22	0.12	0.14	0.13	0.16	0.09	0.18	0.18
1928	0.14	0.23	0.16	0.24	0.44	0.22	0.24	0.14	0.26	0.18	0.11	0.3	0.16	0.14	0.12	0.1	0.14	0.08	0.16	0.18
1929	0.14	0.22	0.12	0.23	0.29	0.16	0.21	0.12	0.2	0.2	0.1	0.22	0.16	0.11	0.12	0.1	0.14	0.06	0.16	0.12
1930	0.18	0.26	0.2	0.24	0.38	0.24	0.26	0.19	0.27	0.23	0.14	0.26	0.18	0.12	0.14	0.12	0.18	0.09	0.14	0.16
1931	0.2	0.3	0.2	0.3	0.43	0.22	0.28	0.17	0.26	0.25	0.12	0.19	0.22	0.12	0.13	0.1	0.22	0.1	0.15	0.19
1932	0.2	0.26	0.19	0.28	0.34	0.22	0.24	0.17	0.28	0.22	0.12	0.22	0.24	0.15	0.14	0.1	0.2	0.08	0.12	0.22
1933	0.18	0.24	0.17	0.24	0.3	0.17	0.2	0.14	0.21	0.22	0.14	0.2	0.18	0.18	0.12	0.09	0.18	0.06	0.08	0.2
1934	0.16	0.21	0.16	0.28	0.32	0.22	0.19	0.13	0.27	0.21	0.11	0.2	0.19	0.21	0.14	0.1	0.2	0.08	0.07	0.21
1935	0.16	0.24	0.17	0.3	0.32	0.21	0.2	0.14	0.23	0.17	0.1	0.24	0.17	0.24	0.12	0.1	0.24	0.08	0.06	0.22
1936	0.12	0.26	0.17	0.28	0.27	0.18	0.18	0.13	0.2	0.14	0.11	0.22	0.16	0.24	0.12	0.09	0.17	0.1	0.06	0.16
1937	0.14	0.3	0.24	0.33	0.31	0.18	0.22	0.18	0.28	0.18	0.11	0.22	0.18	0.28	0.11	0.11	0.16	0.1	0.06	0.16
1938	0.16	0.28	0.17	0.29	0.24	0.16	0.2	0.11	0.26	0.16	0.13	0.22	0.18	0.3	0.12	0.1	0.21	0.08	0.08	0.18
1939	0.21	0.36	0.21	0.26	0.32	0.18	0.24	0.16	0.25	0.2	0.13	0.22	0.17	0.29	0.13	0.12	0.2	0.11	0.08	0.23
1940	0.22	0.42	0.22	0.36	0.33	0.14	0.24	0.15	0.24	0.23	0.18	0.22	0.16	0.28	0.12	0.11	0.2	0.1	0.06	0.17
1941	0.27	0.45	0.22	0.42	0.49	0.2	0.38	0.17	0.32	0.24	0.16	0.23	0.19	0.3	0.14	0.14	0.22	0.12	0.12	0.24
1942	0.3	0.44	0.24	0.43	0.42	0.19	0.42	0.2	0.32	0.23	0.16	0.3	0.2	0.32	0.16	0.14	0.24	0.1	0.1	0.23
1943	0.31	0.42	0.24	0.37	0.45	0.2	0.38	0.19	0.29	0.26	0.16	0.32	0.26	0.28	0.18	0.14	0.28	0.1	0.1	0.25
1944	0.26	0.38	0.22	0.38	0.4	0.18	0.34	0.2	0.3	0.26	0.15	0.28	0.21	0.32	0.16	0.14	0.22	0.1	0.1	0.22
1945	0.28	0.44	0.22	0.4	0.38	0.2	0.32	0.16	0.32	0.28	0.18	0.32	0.2	0.32	0.2	0.14	0.24	0.09	0.12	0.21
1946	0.36	0.5	0.28	0.52	0.44	0.26	0.38	0.2	0.37	0.26	0.2	0.39	0.27	0.44	0.22	0.2	0.22	0.14	0.16	0.24
1947	0.26	0.46	0.24	0.41	0.44	0.21	0.3	0.17	0.3	0.24	0.18	0.24	0.22	0.37	0.18	0.17	0.18	0.1	0.12	0.22
1948	0.3	0.46	0.24	0.42	0.45	0.23	0.27	0.14	0.31	0.28	0.17	0.3	0.2	0.36	0.18	0.18	0.26	0.14	0.14	0.26
1949	0.27	0.44	0.23	0.44	0.45	0.22	0.3	0.16	0.3	0.3	0.19	0.24	0.22	0.38	0.14	0.16	0.36	0.1	0.13	0.26
1950	0.36	0.5	0.29	0.6	0.61	0.27	0.32	0.19	0.36	0.36	0.19	0.38	0.22	0.48	0.2	0.22	0.4	0.17	0.14	0.3
1951	0.3	0.58	0.38	0.52	0.58	0.34	0.42	0.22	0.39	0.4	0.21	0.37	0.28	0.51	0.29	0.24	0.27	0.18	0.18	0.28
1952	0.38	0.46	0.34	0.51	0.6	0.36	0.44	0.17	0.32	0.33	0.2	0.34	0.26	0.44	0.27	0.24	0.27	0.14	0.17	0.32
1953	0.34	0.42	0.24	0.48	0.62	0.36	0.3	0.18	0.38	0.36	0.16	0.26	0.24	0.32	0.3	0.22	0.16	0.12	0.16	0.26
1954	0.3	0.4	0.2	0.5	0.52	0.32	0.28	0.17	0.34	0.34	0.16	0.28	0.26	0.33	0.24	0.2	0.28	0.14	0.16	0.26
1955	0.26	0.42	0.22	0.45	0.54	0.3	0.32	0.16	0.31	0.28	0.15	0.3	0.22	0.34	0.25	0.21	0.26	0.16	0.16	0.23
1956	0.26	0.36	0.22	0.43	0.54	0.26	0.25	0.19	0.32	0.31	0.1	0.22	0.18	0.29	0.22	0.18	0.2	0.18	0.16	0.21
1957	0.3	0.34	0.28	0.46	0.46	0.34	0.28	0.21	0.43	0.32	0.12	0.26	0.24	0.36	0.24	0.2	0.24	0.2	0.18	0.22
1958	0.41	0.56	0.34	0.65	0.64	0.47	0.42	0.16	0.48	0.41	0.16	0.32	0.35	0.46	0.29	0.26	0.29	0.24	0.24	0.24
1959	0.37	0.4	0.24	0.39	0.56	0.39	0.39	0.16	0.44	0.39	0.15	0.34	0.32	0.38	0.23	0.22	0.22	0.24	0.2	0.2
1960	0.37	0.38	0.18	0.61	0.48	0.28	0.22	0.18	0.34	0.38	0.12	0.3	0.32	0.48	0.22	0.18	0.27	0.3	0.2	0.26
1961	0.48	0.5	0.28	0.99	0.56	0.47	0.36	0.2	0.52	0.46	0.16	0.46	0.33	0.55	0.28	0.32	0.26	0.34	0.32	0.37
1962	0.37	0.36	0.26	0.48	0.45	0.38	0.37	0.22	0.4	0.3	0.09	0.29	0.35	0.32	0.22	0.24	0.2	0.32	0.19	0.26
1963	0.38	0.34	0.28	0.42	0.44	0.42	0.34	0.2	0.43	0.35	0.1	0.26	0.36	0.32	0.22	0.22	0.28	0.28	0.2	0.26
1964	0.46	0.34	0.26	0.48	0.53	0.55	0.44	0.26	0.54	0.36	0.15	0.3	0.44	0.38	0.25	0.22	0.27	0.34	0.2	0.3
1965	0.4	0.35	0.29	0.5	0.56	0.62	0.38	0.24	0.52	0.42	0.13	0.28	0.36	0.36	0.28	0.24	0.28	0.32	0.18	0.33
1966	0.32	0.36	0.3	0.54	0.54	0.58	0.38	0.24	0.46	0.4	0.17	0.28	0.37	0.43	0.32	0.22	0.26	0.33	0.24	0.3
1967	0.3	0.3	0.2	0.62	0.46	0.52	0.3	0.24	0.42	0.31	0.12	0.22	0.28	0.34	0.24	0.18	0.18	0.3	0.22	0.3
1968	0.36	0.32	0.22	0.72	0.41	0.56	0.4	0.25	0.49	0.34	0.14	0.3	0.31	0.48	0.39	0.16	0.22	0.34	0.22	0.38
1969	0.44	0.38	0.28	0.8	0.54	0.58	0.52	0.26	0.47	0.42	0.13	0.4	0.31	0.6	0.42	0.19	0.22	0.38	0.23	0.44
1970	0.42	0.3	0.23	0.43	0.46	0.54	0.42	0.22	0.44	0.32	0.14	0.3	0.26	0.37	0.26	0.18	0.16	0.22	0.16	0.3
1971	0.6	0.38	0.32	0.76	0.58	0.58	0.44	0.2	0.48	0.37	0.16	0.4	0.36	0.43	0.32	0.26	0.18	0.33	0.2	0.34
1972	0.64	0.32	0.31	0.74	0.5	0.55	0.47	0.28	0.48	0.39	0.16	0.35	0.39	0.36	0.26	0.25	0.21	0.24	0.18	0.36
1973	0.52	0.33	0.3	0.69	0.6	0.54	0.4	0.27	0.52	0.42	0.14	0.33	0.4	0.38	0.24	0.27	0.22	0.34	0.18	0.35
1974	0.42	0.28	0.19	0.42	0.4	0.41	0.29	0.24	0.32	0.3	0.1	0.23	0.28	0.3	0.18	0.18	0.24	0.26	0.1	0.26
1975	0.37	0.3	0.24	0.46	0.44	0.42	0.29	0.22	0.34	0.34	0.1	0.26	0.32	0.42	0.23	0.22	0.28	0.26	0.13	0.28
1976	0.38	0.28	0.27	0.52	0.38	0.42	0.26	0.19	0.34	0.32	0.12	0.27	0.24	0.4	0.31	0.2	0.29	0.3	0.14	0.28
1977	0.4	0.28	0.28	0.67	0.44	0.39	0.26	0.2	0.43	0.33	0.12	0.28	0.2	0.4	0.34	0.22	0.28	0.31	0.14	0.3
1978	0.38	0.24	0.24	0.57	0.38	0.44	0.22	0.2	0.42	0.34	0.08	0.25	0.19	0.35	0.28	0.22	0.22	0.27	0.12	0.34
1979	0.51	0.34	0.28	0.64	0.52	0.53	0.26	0.17	0.46	0.36	0.11	0.28	0.26	0.5	0.38	0.26	0.33	0.36	0.14	0.38
1980	0.58	0.38	0.34	0.86	0.56	0.49	0.36	0.21	0.62	0.37	0.16	0.32	0.32	0.56	0.47	0.32	0.38	0.42	0.15	0.4
1981	0.57	0.34	0.26	0.66	0.5	0.44	0.32	0.18	0.46	0.38	0.18	0.28	0.24	0.44	0.4	0.24	0.28	0.36	0.15	0.3
1982	0.45	0.24	0.2	0.64	0.43	0.33	0.22	0.16	0.53	0.35	0.16	0.24	0.24	0.46	0.28	0.23	0.22	0.36	0.18	0.32
1983	0.38	0.25	0.26	0.57	0.37	0.3	0.2	0.17	0.42	0.35	0.16	0.22	0.18	0.42	0.26	0.22	0.24	0.36	0.18	0.3
1984	0.41	0.22	0.28	0.48	0.53	0.29	0.2	0.15	0.4	0.32	0.14	0.24	0.14	0.38	0.36	0.14	0.22	0.37	0.18	0.36
1985	0.49	0.26	0.35	0.68	0.56	0.38	0.21	0.15	0.5	0.37	0.14	0.27	0.18	0.52	0.48	0.14	0.36	0.44	0.25	0.46
1986	0.43	0.24	0.33	0.54	0.52	0.4	0.24	0.18	0.44	0.34	0.17	0.26	0.17	0.5	0.4	0.12	0.32	0.49	0.22	0.39
1987	0.52	0.22	0.25	0.58	0.45	0.38	0.19	0.16	0.42	0.32	0.14	0.26	0.18	0.44	0.42	0.12	0.32	0.44	0.25	0.32
1988	0.56	0.23	0.2	0.44	0.34	0.4	0.14	0.18	0.41	0.34	0.15	0.27	0.17	0.36	0.44	0.16	0.31	0.48	0.24	0.45
1989	0.37	0.16	0.21	0.42	0.32	0.22	0.1	0.11	0.26	0.24	0.14	0.14	0.09	0.24	0.37	0.04	0.22	0.27	0.18	0.25
1990	0.53	0.18	0.28	0.47	0.34	0.26	0.12	0.12	0.34	0.28	0.15	0.23	0.1	0.28	0.42	0.08	0.2	0.32	0.14	0.37
1991	0.64	0.24	0.31	0.54	0.33	0.45	0.14	0.13	0.44	0.36	0.2	0.32	0.12	0.4	0.59	0.12	0.3	0.45	0.2	0.34
1992	0.66	0.23	0.28	0.56	0.28	0.47	0.11	0.12	0.37	0.34	0.25	0.18	0.16	0.34	0.6	0.12	0.44	0.46	0.21	0.33
1993	0.74	0.24	0.32	0.62	0.34	0.73	0.12	0.11	0.46	0.35	0.26	0.16	0.14	0.4	0.68	0.14	0.51	0.46	0.2	0.36
1994	0.62	0.18	0.22	0.43	0.24	0.58	0.1	0.08	0.31	0.26	0.22	0.14	0.1	0.24	0.48	0.13	0.46	0.36	0.15	0.28
1995	0.62	0.18	0.26	0.44	0.26	0.66	0.1	0.1	0.36	0.24	0.23	0.26	0.12	0.24	0.58	0.14	0.43	0.36	0.18	0.26
1996	0.52	0.18	0.18	0.42	0.24	0.44	0.08	0.07	0.26	0.26	0.18	0.2	0.12	0.21	0.39	0.09	0.43	0.3	0.14	0.27
1997	0.58	0.21	0.23	0.46	0.26	0.48	0.08	0.08	0.38	0.32	0.16	0.16	0.14	0.24	0.42	0.16	0.5	0.41	0.18	0.32
1998	0.66	0.2	0.26	0.54	0.24	0.52	0.1	0.07	0.4	0.35	0.2	0.15	0.1	0.3	0.48	0.17	0.58	0.48	0.16	0.26
1999	0.8	0.22	0.28	0.64	0.36	0.56	0.16	0.11	0.51	0.36	0.22	0.22	0.2	0.36	0.56	0.18	0.67	0.54	0.21	0.38
2000	0.76	0.22	0.29	0.8	0.38	0.65	0.11	0.11	0.38	0.35	0.26	0.3	0.19	0.36	0.54	0.18	0.84	0.57	0.26	0.54
2001	0.82	0.22	0.3	0.69	0.34	0.56	0.13	0.08	0.36	0.32	0.25	0.25	0.18	0.36	0.56	0.19	0.68	0.64	0.22	0.51
2002	0.89	0.26	0.32	0.84	0.35	0.52	0.14	0	0.26	0.29	0.28	0.26	0.17	0.4	0.58	0.24	0.76	0.66	0.23	0.49
2003	0.78	0.24	0.28	0.37	0.28	0.43	0.13	0	0.32	0.3	0.24	0.21	0.16	0.32	0.48	0.26	0.61	0.64	0.22	0.4
2004	0.9	0.24	0.34	0.76	0.34	0.61	0.16	0	0.28	0.34	0.24	0.2	0.16	0.35	0.54	0.28	0.64	0.7	0.2	0.44
2005	0.85	0.24	0.26	0.66	0.33	0.49	0.18	0	0.3	0.28	0.24	0.15	0.18	0.34	0.56	0.32	0.58	0.8	0.2	0.38
2006	0.76	0.23	0.3	0.62	0.3	0.46	0.14	0	0.34	0.26	0.26	0.18	0.18	0.31	0.56	0.28	0.6	0.64	0.2	0.36
2007	0.7	0.24	0.34	0.74	0.3	0.42	0.16	0	0.34	0.27	0.24	0.19	0.18	0.38	0.54	0.26	0.62	0.68	0.2	0.34
2008	0.69	0.24	0.31	0.6	0.35	0.55	0.14	0	0.32	0.26	0.22	0.22	0.12	0.47	0.54	0.31	0.62	0.72	0.18	0.32
2009	0.44	0.19	0.18	0.52	0.28	0.36	0.07	0	0.24	0.18	0.15	0.1	0.1	0.24	0.38	0.22	0.44	0.5	0.13	0.26
2010	0.55	0.22	0.27	0.47	0.26	0.36	0.07	0	0.3	0.2	0.19	0.15	0.12	0.28	0.58	0.22	0.48	0.62	0.13	0.31
2011	0.56	0.24	0.22	0.52	0.3	0.39	0.12	0	0.43	0.24	0.21	0.22	0.18	0.24	0.54	0.28	0.59	0.71	0.14	0.26
2012	0.54	0.19	0.22	0.5	0.27	0.34	0.16	0	0.32	0.26	0.26	0.19	0.16	0.22	0.48	0.26	0.58	0.67	0.17	0.24
2013	0.44	0.18	0.16	0.44	0.22	0.26	0.14	0	0.3	0.2	0.24	0.2	0.12	0.16	0.36	0.21	0.4	0.57	0.12	0.22
2014	0.32	0.14	0.21	0.4	0.23	0.27	0.1	0	0.28	0.2	0.26	0.18	0.14	0.2	0.4	0.19	0.48	0.54	0.12	0.21
2015	0.33	0.2	0.22	0.51	0.26	0.32	0.15	0	0.41	0.24	0.31	0.25	0.16	0.28	0.48	0.24	0.66	0.54	0.13	0.28
2016	0.4	0.24	0.18	0.46	0.22	0.3	0.16	0	0.34	0.2	0.28	0.24	0.17	0.22	0.46	0.21	0.58	0.5	0.12	0.24
2017	0.32	0.16	0.16	0.33	0.18	0.22	0.1	0	0.4	0.16	0.25	0.16	0.15	0.18	0.43	0.18	0.42	0.55	0.1	0.19
2018	0.28	0.16	0.14	0.34	0.17	0.18	0.08	0	0.32	0.12	0.2	0.14	0.14	0.14	0.34	0.2	0.33	0.47	0.08	0.18

## Sheet: Tree ring measurements CAS100
Tree Year	1	2	3	4	5	6	7	8	9	10	11	12	13	14	15	16	17	18	19	20
1838	0	0	0	0	0	0	0	0	0	0	0	0	0	0	0	0	0.21	0	0	0
1839	0	0	0	0	0	0	0	0	0	0	0	0	0	0	0	0	0.78	0	0	0
1840	0	0	0	0	0	0	0	0	0	0	0	0	0	0	0	0	1.1	0	0	0
1841	0	0	0	0	0	0	0	0	0	0	0	0	0	0	0	0	1.22	0	0	0
1842	0	0	0	0	0	0	0	0	0	0	0	0	0	0	0	0	1.4	0	0	0
1843	0	0	0	0	0	0	0	0	0	0	0	0	0	0	0	0	1.38	0	0	0
1844	0	0	0	0	0	0	0	0	0	0	0	0	0	0	0	0	1.32	0	0	0
1845	0	0	0	0	0	0	0	0	0	0	0	0	0	0	0	0	1.22	0	0	0
1846	0	0	0	0	0	0	0	0	0	0	0	0	0	0	0	0	0.88	0	0	0
1847	0	0	0	0	0	0	0	0	0	0	0	0	0	0	0	0	0.83	0	0	0
1848	0	0	0	0	0	0	0	0	0	0	0	0	0	0	0	0	1.04	0	0	0
1849	0	0	0	0.71	0	0	0	0	0	0	0	0	0	0	0	0	0.61	0	0	0
1850	0	0	0	1.08	0	0	0	0	0	0	0	0	0	0	0	0	0.76	0	0	0
1851	0.79	0	0	1.23	0	0	0	0	0	0	0	0	0	0	0.74	0	0.78	0.46	0	0
1852	0.49	0	0	1.05	0	0	0	0	0	0	0	0	0	0	0.66	0	0.56	0.38	0	0
1853	0.62	0	0	1.2	0	0	0	0	0	0	0	0	0	0	0.73	0.54	0.64	0.72	0	0
1854	0.66	0	0.2	1.22	0	0	0	0	0	0.51	0	0	0	0	0.68	0.76	0.69	0.92	0	0
1855	0.72	0.36	0.42	1.12	0	0	0	0	0	0.59	0	0	0	0	0.76	0.84	0.64	0.84	0.17	0
1856	0.82	1.15	0.66	1.36	0	0	0	0	0	0.85	0	0	0	0	0.85	1	0.45	0.92	0.56	0
1857	0.78	0.88	0.8	1.17	0	0	0	0	0	0.98	0	0	0	0	0.86	1.12	0.38	0.98	0.64	0
1858	0.84	0.84	0.96	1.08	0	0	0.44	0	0	0.91	0	0	0	0	0.84	1.09	0.44	0.92	0.73	0.46
1859	0.74	0.76	0.94	0.84	0	0	0.56	0	0	0.86	0	0	0	0	0.77	1.04	0.41	0.97	0.62	0.52
1860	0.73	0.64	0.9	0.86	0.49	0	0.54	0	0	0.7	0	0	0	0	0.78	0.91	0.4	0.92	0.62	0.52
1861	0.68	0.83	1.03	0.85	0.68	0	0.6	0	0	0.79	0	0	0	0	0.76	0.83	0.49	0.92	0.74	0.54
1862	0.6	0.75	0.9	0.68	0.75	0	0.61	0	0	0.77	0	0	0	0	0.64	0.76	0.44	0.7	0.62	0.54
1863	0.44	0.34	0.37	0.55	0.44	0	0.48	0	0	0.43	0	0	0	0	0.34	0.43	0.28	0.42	0.39	0.32
1864	0.6	0.64	0.65	0.65	0.64	0	0.64	0	0	0.78	0	0	0	0	0.45	0.78	0.21	0.8	0.56	0.36
1865	0.4	0.5	0.5	0.5	0.57	0	0.62	0	0	0.64	0	0	0	0	0.43	0.62	0.22	0.51	0.52	0.43
1866	0.5	0.6	0.6	0.66	0.6	0	0.68	0	0	0.88	0	0	0	0	0.52	0.56	0.23	0.48	0.59	0.5
1867	0.51	0.44	0.56	0.59	0.52	0	0.66	0	0	0.96	0	0	0	0	0.48	0.74	0.22	0.61	0.58	0.57
1868	0.36	0.4	0.33	0.46	0.44	0	0.58	0	0.42	0.54	0	0	0	0	0.32	0.44	0.18	0.38	0.44	0.32
1869	0.44	0.48	0.47	0.36	0.54	0	0.59	0	0.38	0.64	0	0	0.2	0	0.33	0.51	0.21	0.39	0.52	0.46
1870	0.3	0.3	0.32	0.24	0.4	0	0.5	0	0.21	0.42	0	0	0.24	0	0.24	0.37	0.18	0.32	0.38	0.32
1871	0.34	0.36	0.42	0.3	0.47	0	0.58	0	0.28	0.62	0	0	0.33	0	0.34	0.5	0.2	0.4	0.48	0.41
1872	0.35	0.5	0.38	0.38	0.4	0.66	0.52	0	0.35	0.88	0	0	0.34	0	0.26	0.44	0.24	0.4	0.49	0.4
1873	0.34	0.44	0.36	0.34	0.5	0.7	0.56	0	0.46	0.5	0	0	0.42	0	0.25	0.42	0.22	0.42	0.46	0.38
1874	0.36	0.43	0.4	0.34	0.45	0.77	0.52	0	0.61	0.46	0	0	0.48	0	0.24	0.46	0.24	0.38	0.46	0.42
1875	0.52	0.57	0.47	0.4	0.48	0.78	0.63	0	0.72	0.58	0	0	0.46	0	0.32	0.42	0.24	0.46	0.52	0.48
1876	0.46	0.48	0.44	0.34	0.38	0.8	0.46	0	0.7	0.5	0	0	0.38	0	0.25	0.38	0.2	0.4	0.46	0.39
1877	0.49	0.44	0.47	0.42	0.44	0.76	0.55	0	0.66	0.56	0	0	0.36	0	0.28	0.39	0.18	0.43	0.52	0.36
1878	0.49	0.4	0.42	0.56	0.5	0.99	0.48	0	0.6	0.52	0	0	0.38	0	0.22	0.35	0.21	0.38	0.48	0.34
1879	0.51	0.51	0.56	0.57	0.44	0.82	0.52	0	0.72	0.68	0	0	0.42	0	0.28	0.5	0.26	0.47	0.43	0.41
1880	0.48	0.52	0.38	0.4	0.44	1.11	0.49	0	0.8	0.56	0	0	0.43	0	0.16	0.47	0.15	0.46	0.38	0.34
1881	0.36	0.52	0.38	0.44	0.43	0.92	0.52	0	0.78	0.4	0	0	0.39	0	0.16	0.26	0.14	0.32	0.27	0.24
1882	0.34	0.56	0.4	0.46	0.48	0.88	0.43	0	0.68	0.52	0	0	0.3	0	0.21	0.32	0.15	0.3	0.36	0.3
1883	0.52	0.56	0.36	0.4	0.54	0.99	0.45	0	0.72	0.54	0	0	0.25	0	0.2	0.34	0.14	0.37	0.37	0.28
1884	0.42	0.44	0.3	0.32	0.44	0.97	0.42	0	0.42	0.48	0	0	0.24	0	0.18	0.31	0.12	0.31	0.32	0.23
1885	0.32	0.48	0.3	0.31	0.4	0.84	0.37	0	0.52	0.42	0	0	0.24	0	0.18	0.34	0.13	0.32	0.29	0.2
1886	0.36	0.39	0.22	0.26	0.41	0.78	0.33	0	0.43	0.48	0	0	0.2	0	0.12	0.24	0.08	0.26	0.3	0.18
1887	0.35	0.49	0.25	0.31	0.46	0.77	0.36	0	0.52	0.45	0	0	0.18	0	0.16	0.26	0.06	0.34	0.31	0.18
1888	0.4	0.48	0.3	0.3	0.52	0.9	0.4	0	0.58	0.46	0	0	0.23	0	0.16	0.29	0.06	0.34	0.31	0.21
1889	0.46	0.48	0.3	0.27	0.56	0.73	0.42	0	0.47	0.48	0	0	0.26	0	0.19	0.34	0.07	0.32	0.32	0.22
1890	0.48	0.58	0.29	0.3	0.57	0.72	0.4	0	0.46	0.49	0	0	0.23	0	0.22	0.26	0.08	0.3	0.28	0.24
1891	0.54	0.63	0.33	0.3	0.58	0.78	0.38	0	0.38	0.6	0	0.34	0.18	0	0.2	0.28	0.1	0.26	0.3	0.24
1892	0.54	0.56	0.27	0.32	0.51	0.76	0.36	0	0.44	0.53	0	0.56	0.24	0	0.18	0.28	0.08	0.28	0.31	0.22
1893	0.54	0.58	0.36	0.37	0.6	0.86	0.42	0	0.52	0.56	0	0.72	0.26	0	0.18	0.3	0.1	0.33	0.32	0.26
1894	0.56	0.5	0.46	0.47	0.6	0.79	0.41	0	0.5	0.56	0	0.7	0.33	0	0.2	0.34	0.14	0.32	0.31	0.24
1895	0.38	0.26	0.19	0.37	0.3	0.52	0.29	0	0.24	0.28	0	0.18	0.08	0	0.08	0.22	0.1	0.34	0.22	0.22
1896	0.36	0.37	0.2	0.34	0.41	0.58	0.28	0	0.32	0.32	0	0.48	0.13	0	0.08	0.26	0.11	0.34	0.26	0.28
1897	0.53	0.48	0.26	0.44	0.51	0.75	0.28	0	0.56	0.48	0	0.27	0.2	0	0.14	0.32	0.12	0.41	0.32	0.34
1898	0.4	0.56	0.4	0.51	0.58	0.78	0.38	0	0.81	0.45	0	0.38	0.16	0	0.13	0.26	0.14	0.31	0.31	0.32
1899	0.54	0.58	0.46	0.4	0.56	0.94	0.4	0	0.52	0.52	0	0.6	0.15	0	0.1	0.34	0.12	0.36	0.3	0.34
1900	0.59	0.5	0.46	0.44	0.56	0.76	0.38	0.36	0.48	0.53	0	0.62	0.12	0	0.12	0.3	0.12	0.29	0.26	0.32
1901	0.52	0.52	0.4	0.38	0.56	0.69	0.34	0.61	0.38	0.48	0	0.5	0.14	0	0.2	0.28	0.08	0.32	0.28	0.25
1902	0.5	0.47	0.4	0.4	0.58	0.6	0.36	0.68	0.34	0.46	0	0.29	0.19	0	0.13	0.28	0.14	0.3	0.32	0.24
1903	0.54	0.66	0.44	0.38	0.54	0.65	0.42	0.64	0.42	0.5	0	0.5	0.24	0	0.15	0.36	0.15	0.36	0.28	0.28
1904	0.48	0.64	0.38	0.45	0.52	0.75	0.4	0.68	0.42	0.48	0	0.33	0.23	0	0.12	0.3	0.14	0.34	0.29	0.24
1905	0.45	0.57	0.39	0.45	0.64	0.71	0.4	0.72	0.4	0.48	0	0.35	0.22	0	0.12	0.29	0.16	0.36	0.29	0.22
1906	0.42	0.46	0.34	0.34	0.49	0.52	0.28	0.67	0.32	0.4	0	0.2	0.18	0	0.09	0.24	0.12	0.26	0.2	0.18
1907	0.32	0.4	0.23	0.28	0.42	0.4	0.24	0.96	0.3	0.29	0	0.27	0.18	0	0.1	0.19	0.13	0.24	0.18	0.16
1908	0.42	0.47	0.31	0.33	0.49	0.66	0.32	0.89	0.4	0.38	0	0.35	0.21	0	0.08	0.24	0.12	0.24	0.19	0.26
1909	0.38	0.46	0.28	0.29	0.46	0.52	0.34	0.68	0.28	0.36	0	0.28	0.19	0	0.11	0.2	0.13	0.25	0.16	0.22
1910	0.46	0.49	0.33	0.32	0.48	0.55	0.34	0.7	0.4	0.4	0	0.25	0.2	0	0.12	0.26	0.12	0.26	0.14	0.24
1911	0.38	0.44	0.28	0.28	0.46	0.52	0.36	0.51	0.32	0.34	0	0.28	0.17	0	0.08	0.2	0.11	0.22	0.1	0.22
1912	0.35	0.42	0.29	0.28	0.41	0.54	0.33	0.56	0.27	0.46	0	0.23	0.2	0	0.09	0.17	0.12	0.2	0.12	0.26
1913	0.36	0.38	0.3	0.26	0.39	0.56	0.35	0.48	0.26	0.41	0	0.22	0.22	0	0.1	0.17	0.12	0.24	0.12	0.26
1914	0.26	0.36	0.23	0.24	0.37	0.5	0.27	0.52	0.24	0.35	0	0.16	0.21	0	0.08	0.14	0.1	0.18	0.08	0.18
1915	0.22	0.34	0.22	0.2	0.38	0.41	0.21	0.56	0.19	0.31	0	0.16	0.2	0	0.08	0.1	0.1	0.16	0.08	0.2
1916	0.24	0.32	0.24	0.28	0.39	0.44	0.25	0.64	0.2	0.31	0	0.16	0.25	0	0.09	0.13	0.11	0.18	0.1	0.22
1917	0.24	0.36	0.28	0.22	0.31	0.32	0.23	0.54	0.23	0.25	0	0.18	0.2	0	0.09	0.12	0.09	0.18	0.1	0.2
1918	0.26	0.35	0.3	0.24	0.32	0.41	0.24	0.54	0.23	0.27	0	0.17	0.24	0	0.1	0.14	0.1	0.16	0.1	0.2
1919	0.26	0.34	0.31	0.22	0.28	0.4	0.22	0.42	0.24	0.3	0	0.14	0.17	0	0.1	0.18	0.1	0.16	0.08	0.2
1920	0.25	0.37	0.3	0.24	0.36	0.38	0.22	0.68	0.25	0.34	0	0.18	0.23	0	0.08	0.13	0.11	0.15	0.08	0.19
1921	0.22	0.36	0.34	0.22	0.3	0.38	0.23	0.46	0.2	0.36	0	0.17	0.21	0	0.08	0.12	0.12	0.16	0.09	0.16
1922	0.26	0.47	0.41	0.32	0.34	0.65	0.32	0.54	0.3	0.44	0	0.16	0.28	0	0.12	0.13	0.12	0.19	0.1	0.28
1923	0.26	0.38	0.32	0.26	0.28	0.52	0.28	0.51	0.24	0.37	0	0.18	0.26	0	0.1	0.16	0.08	0.2	0.1	0.24
1924	0.3	0.36	0.3	0.32	0.39	0.53	0.33	0.53	0.28	0.4	0	0.18	0.32	0	0.12	0.19	0.11	0.24	0.12	0.26
1925	0.27	0.36	0.28	0.27	0.31	0.5	0.22	0.48	0.3	0.32	0	0.18	0.28	0	0.08	0.12	0.08	0.18	0.07	0.22
1926	0.26	0.28	0.24	0.26	0.3	0.42	0.23	0.44	0.19	0.29	0	0.2	0.28	0	0.11	0.13	0.08	0.14	0.08	0.21
1927	0.26	0.26	0.26	0.24	0.24	0.32	0.26	0.38	0.18	0.28	0	0.15	0.26	0	0.1	0.15	0.09	0.17	0.09	0.2
1928	0.26	0.31	0.27	0.18	0.21	0.36	0.23	0.35	0.22	0.28	0	0.12	0.22	0	0.1	0.14	0.09	0.16	0.07	0.18
1929	0.2	0.22	0.21	0.17	0.18	0.29	0.18	0.31	0.14	0.24	0	0.12	0.19	0	0.12	0.11	0.06	0.12	0.06	0.13
1930	0.25	0.34	0.23	0.2	0.23	0.38	0.24	0.43	0.16	0.24	0	0.14	0.2	0.31	0.09	0.15	0.09	0.18	0.08	0.15
1931	0.2	0.31	0.25	0.18	0.25	0.38	0.24	0.4	0.14	0.3	0	0.16	0.22	0.42	0.08	0.16	0.09	0.17	0.06	0.2
1932	0.22	0.28	0.23	0.18	0.27	0.37	0.23	0.38	0.18	0.27	0	0.18	0.22	0.41	0.1	0.14	0.08	0.16	0.06	0.16
1933	0.19	0.24	0.2	0.16	0.22	0.3	0.2	0.44	0.18	0.3	0	0.14	0.22	0.4	0.1	0.14	0.08	0.16	0.05	0.19
1934	0.2	0.28	0.24	0.15	0.24	0.34	0.19	0.32	0.18	0.24	0.28	0.14	0.24	0.38	0.1	0.12	0.08	0.18	0.04	0.17
1935	0.24	0.3	0.24	0.16	0.22	0.44	0.2	0.34	0.21	0.28	0.4	0.17	0.27	0.43	0.09	0.16	0.1	0.16	0.06	0.18
1936	0.2	0.26	0.22	0.12	0.22	0.31	0.18	0.41	0.18	0.34	0.42	0.16	0.22	0.36	0.09	0.12	0.08	0.12	0.06	0.2
1937	0.22	0.3	0.26	0.11	0.26	0.31	0.2	0.44	0.19	0.34	0.42	0.24	0.24	0.28	0.08	0.14	0.1	0.14	0.06	0.19
1938	0.22	0.26	0.18	0.1	0.23	0.32	0.16	0.38	0.15	0.25	0.5	0.23	0.19	0.46	0.1	0.12	0.08	0.1	0.06	0.16
1939	0.24	0.28	0.2	0.11	0.23	0.36	0.18	0.38	0.16	0.32	0.47	0.22	0.22	0.39	0.1	0.14	0.1	0.12	0.06	0.19
1940	0.26	0.24	0.22	0.1	0.25	0.38	0.2	0.41	0.14	0.34	0.64	0.22	0.22	0.41	0.08	0.12	0.08	0.12	0.05	0.18
1941	0.32	0.32	0.24	0.12	0.3	0.48	0.29	0.57	0.2	0.35	0.46	0.24	0.24	0.4	0.12	0.17	0.11	0.16	0.1	0.19
1942	0.28	0.34	0.27	0.12	0.27	0.5	0.26	0.62	0.23	0.36	0.44	0.22	0.28	0.48	0.12	0.16	0.13	0.19	0.08	0.2
1943	0.23	0.33	0.28	0.12	0.24	0.46	0.21	0.46	0.23	0.27	0.39	0.22	0.26	0.38	0.1	0.16	0.12	0.16	0.08	0.18
1944	0.23	0.3	0.26	0.12	0.27	0.44	0.18	0.36	0.22	0.26	0.34	0.2	0.26	0.25	0.09	0.13	0.13	0.13	0.08	0.18
1945	0.26	0.38	0.24	0.12	0.26	0.46	0.16	0.38	0.22	0.28	0.34	0.26	0.27	0.24	0.08	0.12	0.15	0.12	0.08	0.17
1946	0.24	0.39	0.31	0.16	0.28	0.49	0.2	0.44	0.26	0.29	0.3	0.26	0.25	0.26	0.1	0.18	0.17	0.16	0.09	0.2
1947	0.18	0.29	0.28	0.12	0.26	0.36	0.18	0.34	0.25	0.24	0.24	0.24	0.2	0.18	0.12	0.18	0.16	0.12	0.07	0.17
1948	0.17	0.31	0.24	0.14	0.24	0.3	0.16	0.42	0.27	0.22	0.34	0.23	0.19	0.26	0.12	0.14	0.13	0.14	0.11	0.14
1949	0.22	0.34	0.27	0.1	0.18	0.36	0.16	0.46	0.25	0.24	0.3	0.32	0.18	0.3	0.12	0.16	0.1	0.13	0.1	0.15
1950	0.17	0.38	0.28	0.12	0.23	0.45	0.22	0.53	0.3	0.21	0.41	0.32	0.21	0.26	0.14	0.17	0.13	0.14	0.12	0.19
1951	0.24	0.38	0.34	0.15	0.28	0.48	0.28	0.5	0.34	0.26	0.39	0.36	0.28	0.26	0.18	0.21	0.17	0.14	0.1	0.24
1952	0.22	0.45	0.27	0.13	0.2	0.35	0.22	0.54	0.32	0.28	0.25	0.3	0.24	0.22	0.14	0.18	0.15	0.14	0.08	0.22
1953	0.28	0.4	0.32	0.14	0.22	0.32	0.2	0.41	0.3	0.24	0.26	0.3	0.19	0.22	0.12	0.18	0.14	0.12	0.06	0.16
1954	0.24	0.34	0.36	0.12	0.24	0.33	0.18	0.42	0.28	0.28	0.31	0.3	0.18	0.25	0.11	0.17	0.12	0.12	0.08	0.16
1955	0.24	0.32	0.3	0.11	0.22	0.31	0.2	0.42	0.28	0.32	0.31	0.28	0.16	0.21	0.12	0.2	0.13	0.1	0.06	0.15
1956	0.19	0.3	0.3	0.1	0.18	0.22	0.12	0.42	0.28	0.26	0.2	0.24	0.12	0.18	0.1	0.15	0.14	0.1	0.06	0.12
1957	0.26	0.37	0.32	0.15	0.22	0.34	0.18	0.48	0.32	0.28	0.26	0.29	0.16	0.22	0.12	0.17	0.16	0.12	0.08	0.19
1958	0.3	0.43	0.36	0.14	0.24	0.47	0.22	0.54	0.33	0.36	0.28	0.3	0.21	0.27	0.16	0.22	0.14	0.14	0.07	0.2
1959	0.28	0.42	0.3	0.14	0.24	0.5	0.2	0.54	0.3	0.42	0.26	0.28	0.16	0.32	0.15	0.22	0.11	0.12	0.06	0.18
1960	0.2	0.35	0.32	0.12	0.18	0.37	0.18	0.5	0.23	0.33	0.26	0.26	0.16	0.3	0.15	0.16	0.14	0.09	0.04	0.13
1961	0.31	0.43	0.42	0.12	0.22	0.56	0.21	0.6	0.26	0.4	0.38	0.41	0.2	0.36	0.19	0.22	0.15	0.12	0.08	0.24
1962	0.22	0.33	0.31	0.1	0.2	0.34	0.15	0.42	0.28	0.26	0.24	0.29	0.12	0.2	0.14	0.15	0.12	0.12	0.04	0.16
1963	0.24	0.35	0.32	0.12	0.22	0.28	0.16	0.45	0.21	0.3	0.28	0.23	0.14	0.28	0.17	0.16	0.14	0.13	0.1	0.23
1964	0.28	0.38	0.4	0.1	0.25	0.36	0.23	0.45	0.25	0.29	0.3	0.24	0.18	0.24	0.18	0.2	0.17	0.16	0.1	0.22
1965	0.3	0.34	0.38	0.1	0.24	0.34	0.23	0.43	0.23	0.36	0.42	0.24	0.18	0.25	0.18	0.19	0.18	0.17	0.11	0.22
1966	0.26	0.38	0.38	0.12	0.23	0.32	0.24	0.44	0.3	0.32	0.4	0.29	0.22	0.24	0.2	0.26	0.18	0.17	0.11	0.28
1967	0.2	0.3	0.3	0.11	0.17	0.24	0.22	0.45	0.27	0.26	0.38	0.28	0.19	0.22	0.16	0.24	0.18	0.14	0.09	0.32
1968	0.22	0.29	0.28	0.1	0.2	0.23	0.22	0.51	0.19	0.22	0.46	0.3	0.24	0.28	0.18	0.2	0.15	0.13	0.1	0.3
1969	0.27	0.36	0.32	0.12	0.18	0.31	0.24	0.64	0.25	0.26	0.36	0.37	0.2	0.31	0.2	0.24	0.19	0.15	0.14	0.35
1970	0.22	0.29	0.32	0.09	0.14	0.23	0.22	0.36	0.18	0.22	0.28	0.26	0.18	0.24	0.18	0.2	0.1	0.13	0.12	0.32
1971	0.24	0.34	0.38	0.12	0.2	0.25	0.3	0.5	0.19	0.3	0.34	0.3	0.24	0.33	0.23	0.26	0.12	0.14	0.12	0.36
1972	0.23	0.38	0.36	0.14	0.17	0.26	0.28	0.5	0.22	0.26	0.3	0.33	0.2	0.26	0.21	0.28	0.11	0.2	0.1	0.3
1973	0.2	0.4	0.31	0.15	0.16	0.26	0.23	0.52	0.18	0.22	0.35	0.3	0.21	0.24	0.22	0.3	0.13	0.16	0.12	0.26
1974	0.12	0.3	0.26	0.1	0.12	0.15	0.12	0.36	0.12	0.12	0.28	0.2	0.15	0.16	0.16	0.18	0.1	0.13	0.08	0.22
1975	0.14	0.32	0.25	0.11	0.14	0.17	0.16	0.42	0.14	0.16	0.4	0.22	0.18	0.26	0.21	0.24	0.12	0.14	0.1	0.24
1976	0.12	0.28	0.24	0.1	0.14	0.19	0.14	0.38	0.12	0.16	0.4	0.18	0.18	0.3	0.2	0.21	0.12	0.12	0.14	0.22
1977	0.12	0.24	0.24	0.12	0.14	0.12	0.16	0.4	0.13	0.16	0.36	0.28	0.21	0.34	0.22	0.22	0.12	0.13	0.13	0.2
1978	0.14	0.3	0.19	0.08	0.13	0.14	0.14	0.39	0.12	0.16	0.36	0.24	0.18	0.33	0.14	0.22	0.09	0.12	0.1	0.19
1979	0.14	0.3	0.21	0.1	0.14	0.2	0.2	0.38	0.16	0.2	0.48	0.3	0.16	0.34	0.16	0.25	0.13	0.12	0.11	0.29
1980	0.14	0.34	0.24	0.1	0.14	0.22	0.24	0.45	0.14	0.26	0.56	0.34	0.18	0.44	0.2	0.3	0.15	0.16	0.14	0.36
1981	0.13	0.33	0.26	0.1	0.14	0.2	0.2	0.4	0.12	0.23	0.48	0.34	0.22	0.41	0.2	0.29	0.12	0.15	0.12	0.36
1982	0.1	0.31	0.18	0.07	0.09	0.14	0.17	0.28	0.1	0.2	0.38	0.22	0.22	0.33	0.2	0.24	0.12	0.12	0.08	0.22
1983	0.1	0.27	0.14	0.08	0.08	0.15	0.14	0.32	0.1	0.2	0.27	0.21	0.18	0.25	0.15	0.22	0.12	0.11	0.1	0.24
1984	0.09	0.22	0.15	0.08	0.11	0.08	0.23	0.33	0.1	0.24	0.35	0.22	0.2	0.24	0.1	0.18	0.19	0.1	0.08	0.22
1985	0.08	0.27	0.18	0.1	0.14	0.1	0.36	0.42	0.12	0.32	0.42	0.34	0.22	0.33	0.14	0.25	0.2	0.1	0.1	0.28
1986	0.12	0.25	0.19	0.12	0.15	0.08	0.44	0.4	0.1	0.24	0.41	0.38	0.24	0.34	0.16	0.23	0.18	0.14	0.1	0.32
1987	0.14	0.32	0.2	0.1	0.16	0.1	0.28	0.4	0.1	0.24	0.34	0.32	0.2	0.32	0.18	0.22	0.14	0.12	0.12	0.29
1988	0.12	0.29	0.22	0.13	0.18	0.08	0.21	0.38	0.1	0.21	0.42	0.34	0.24	0.44	0.17	0.24	0.15	0.12	0.18	0.37
1989	0.09	0.25	0.16	0.1	0.13	0.08	0.2	0.27	0.08	0.12	0.2	0.12	0.11	0.18	0.1	0.16	0.11	0.08	0.08	0.2
1990	0.1	0.28	0.19	0.1	0.13	0.08	0.18	0.33	0.1	0.21	0.23	0.22	0.14	0.26	0.14	0.17	0.13	0.08	0.19	0.23
1991	0.14	0.33	0.22	0.09	0.2	0.12	0.27	0.42	0.11	0.2	0.3	0.26	0.17	0.34	0.2	0.22	0.13	0.1	0.3	0.28
1992	0.14	0.26	0.2	0.11	0.22	0.1	0.24	0.38	0.11	0.19	0.34	0.24	0.22	0.44	0.18	0.16	0.13	0.1	0.37	0.28
1993	0.16	0.3	0.18	0.12	0.23	0.12	0.26	0.4	0.13	0.2	0.36	0.26	0.25	0.48	0.22	0.18	0.15	0.12	0.29	0.31
1994	0.12	0.2	0.14	0.12	0.16	0	0.18	0.3	0.12	0.12	0.3	0.2	0.2	0.3	0.22	0.11	0.09	0.1	0.2	0.26
1995	0.13	0.22	0.13	0.1	0.16	0	0.16	0.28	0.11	0.15	0.26	0.2	0.2	0.32	0.22	0.11	0.09	0.07	0.22	0.22
1996	0.1	0.2	0.12	0.12	0.16	0	0.16	0.18	0.1	0.1	0.2	0.2	0.17	0.28	0.15	0.1	0.07	0.08	0.16	0.24
1997	0.11	0.3	0.18	0.12	0.21	0	0.22	0.28	0.16	0.16	0.22	0.26	0.2	0.3	0.2	0.12	0.1	0.1	0.16	0.28
1998	0.12	0.24	0.17	0.12	0.2	0	0.21	0.26	0.12	0.14	0.22	0.28	0.22	0.32	0.19	0.13	0.11	0.09	0.16	0.24
1999	0.17	0.3	0.16	0.12	0.23	0	0.24	0.24	0.16	0.2	0.26	0.24	0.24	0.38	0.2	0.14	0.08	0.1	0.16	0.28
2000	0.16	0.28	0.18	0.13	0.31	0	0.19	0.28	0.14	0.15	0.3	0.24	0.26	0.5	0.25	0.14	0.1	0.12	0.16	0.3
2001	0.16	0.24	0.16	0.12	0.24	0	0.18	0.24	0.14	0.14	0.23	0.26	0.22	0.44	0.22	0.14	0.09	0.09	0.13	0.26
2002	0.16	0.24	0.18	0.13	0.22	0	0.14	0.24	0.14	0.14	0.24	0.24	0.26	0.44	0.21	0.15	0	0.11	0.15	0.34
2003	0.14	0.22	0.18	0.12	0.2	0	0.12	0.24	0.06	0.09	0.32	0.2	0.23	0.42	0.2	0.12	0	0	0.18	0.33
2004	0.15	0.25	0.2	0.12	0.22	0	0.17	0.28	0.11	0.1	0.34	0.28	0.3	0.46	0.25	0.15	0	0	0.18	0.42
2005	0.16	0.22	0.2	0.12	0.21	0	0.14	0.24	0.11	0.12	0.3	0.3	0.32	0.54	0.2	0.14	0	0	0.17	0.38
2006	0.15	0.18	0.19	0.1	0.22	0	0.15	0.23	0.07	0.13	0.31	0.25	0.3	0.4	0.18	0.14	0	0	0.17	0.31
2007	0.16	0.18	0.19	0.12	0.2	0	0.12	0.22	0.07	0.12	0.32	0.3	0.3	0.42	0.22	0.14	0	0	0.15	0.26
2008	0.17	0.22	0.18	0.14	0.22	0	0.14	0.22	0.12	0.12	0.33	0.32	0.3	0.44	0.18	0.17	0	0	0.19	0.36
2009	0.08	0.16	0.1	0.08	0.12	0	0.08	0.14	0.1	0	0.26	0.25	0.19	0.34	0.17	0.08	0	0	0.17	0.22
2010	0.08	0.16	0.14	0.08	0.14	0	0.12	0.22	0.06	0	0.29	0.25	0.22	0.36	0.16	0.08	0	0	0.22	0.3
2011	0.1	0.19	0.14	0.11	0.2	0	0.16	0.21	0.09	0	0.28	0.22	0.26	0.34	0.16	0.12	0	0	0.24	0.28
2012	0.14	0.16	0.11	0.12	0.2	0	0.17	0.26	0.08	0	0.22	0.26	0.26	0.46	0.2	0.11	0	0	0.2	0.28
2013	0.1	0.14	0.11	0.1	0.14	0	0.16	0.2	0	0	0.18	0.2	0.22	0.36	0.16	0.08	0	0	0.2	0.24
2014	0.1	0.12	0.12	0.08	0.14	0	0.18	0.17	0	0	0.16	0.22	0.2	0.28	0.18	0.09	0	0	0.17	0.24
2015	0.12	0.15	0.13	0.08	0.16	0	0.2	0.19	0	0	0.16	0.26	0.25	0.3	0.17	0.08	0	0	0.23	0.28
2016	0.12	0.16	0.1	0.08	0.19	0	0.19	0.18	0	0	0.18	0.2	0.25	0.38	0.18	0.08	0	0	0.26	0.3
2017	0.09	0.1	0.06	0.04	0.12	0	0.16	0.16	0	0	0.12	0.17	0.15	0.4	0.14	0.06	0	0	0.23	0.25
2018	0	0.09	0.06	0.04	0.06	0	0.14	0.11	0	0	0.1	0.14	0.12	0.28	0.13	0.06	0	0	0.13	0.26
